# Supplementary material for: Impacts of Metarhizium brunneum F52 infection on the flight performance of Asian longhorned beetles, Anoplophora glabripennis
Source: PLoS One. 2019 Sep 6;14(9):e0221997. doi: 10.1371/journal.pone.0221997 (PMC6730868; doi:10.1371/journal.pone.0221997)
Supplement: S1 File — Microsoft Excel macros for summarizing the raw data and listing the durations of individual flight bouts. LabView logs timestamps for each rotation of the flight mill arm for eight different flight mills. The raw data is exported from the LabView software as a text file. The text file is opened with Microsoft Excel before running the macros. “Remove blanks” macro eliminates blank cells from the raw data and sorts the timestamps into new columns for each flight mill. “Summarize bouts” macro identifies different flight bout events for each flight mill and calculates the duration of the flight bouts in seconds. An excel spreadsheet from flight mill trials conducted on January 17, 2019 –January 18, 2019 includes raw data and a summary of the flight bouts for each flight mill. Online link: https://figshare.com/articles/Excel_macros_and_data_example/9235142. (ZIP) [file pone.0221997.s004.zip]

Archive with 3 entries (3 files):
- macro - remove blanks for flight mill timestamps.bas
- 2019_jan_17 - 10 DAT - flight mill data example.xlsx
- macro - summarize flight bouts from raw data.cls
