# Supplementary material for: Impacts of Metarhizium brunneum F52 infection on the flight performance of Asian longhorned beetles, Anoplophora glabripennis
Source: PLoS One. 2019 Sep 6;14(9):e0221997. doi: 10.1371/journal.pone.0221997 (PMC6730868; doi:10.1371/journal.pone.0221997)
Supplement: S1 File — Microsoft Excel macros for summarizing the raw data and listing the durations of individual flight bouts. LabView logs timestamps for each rotation of the flight mill arm for eight different flight mills. The raw data is exported from the LabView software as a text file. The text file is opened with Microsoft Excel before running the macros. “Remove blanks” macro eliminates blank cells from the raw data and sorts the timestamps into new columns for each flight mill. “Summarize bouts” macro identifies different flight bout events for each flight mill and calculates the duration of the flight bouts in seconds. An excel spreadsheet from flight mill trials conducted on January 17, 2019 –January 18, 2019 includes raw data and a summary of the flight bouts for each flight mill. Online link: https://figshare.com/articles/Excel_macros_and_data_example/9235142. (ZIP) [file pone.0221997.s004.zip › 2019_jan_17 - 10 DAT - flight mill data example.xlsx]

## Sheet: time stamps
mill 1 bout length	mill 1 timestamp	mill 2 bout length	mill 2 timestamp	mill 3 bout length	mill 3 timestamp	mill 4 bout length	mill 4 timestamp	mill 5 bout length	mill 5 timestamp	mill 6 bout length	mill 6 timestamp	mill 7 bout length	mill 7 timestamp	mill 8 bout length	mill 8 timestamp
	11:59:31.162000		10:55:03.287000				10:27:58.963000		09:48:23.973000				16:00:10.195000		09:33:19.550000
675.284	12:10:46.446000	45.267	10:55:48.554000			778.238	10:40:57.201000	869.966	10:02:53.939000			50.243	16:01:00.438000	118.969	09:35:18.519000
	12:45:25.583000		12:27:02.570000		10:16:44.693000		13:21:17.348000		22:20:31.753000		09:40:21.835000		20:58:18.468000		10:42:40.340000
32.575	12:45:58.158000			590.364	10:26:35.057000	610.057	13:31:27.405000	663.124	22:31:34.877000	967.752	09:56:29.587000	420.463	21:05:18.931000	510.878	10:51:11.218000
	14:19:47.226000				12:22:25.895000		16:24:47.052000				17:30:21.316000				13:47:49.482000
11.258	14:19:58.484000	5.714	12:28:06.241000	567.329	12:31:53.224000	288.578	16:29:35.630000	1533.09	= Total Time	736.975	17:42:38.291000	470.706	= Total Time	47.678	13:48:37.160000
	14:33:07.349000		12:35:41.496000		14:55:00.614000		18:56:59.556000				06:51:17.530000				14:18:02.307000
340.726	14:38:48.075000	30.071	12:36:11.567000	345.281	15:00:45.895000	409.06	19:03:48.616000			820.967	07:04:58.497000			303.783	14:23:06.090000
	16:16:43.181000		16:07:25.916000				01:44:13.985000								14:52:48.820000
34.379	16:17:17.560000	13.438	16:07:39.354000	1502.97	= Total Time	105.777	01:45:59.762000			2525.69	= Total Time			71.714	14:54:00.534000
	21:26:20.648000		17:01:55.261000				04:07:40.648000								16:44:03.220000
40.4	21:27:01.048000	16.211	17:02:11.472000			72.427	04:08:53.075000							81.866	16:45:25.086000
	22:22:43.975000		17:09:54.555000												17:27:43.235000
39.285	22:23:23.260000	26.524	17:10:21.079000			2264.14	= Total Time							170.523	17:30:33.758000
	04:54:50.770000		19:32:47.174000												18:25:32.398000
37.986	04:55:28.756000	37.208	19:33:24.382000											48.228	18:26:20.626000
															20:32:06.006000
1211.89	= Total Time													34.159	20:32:40.165000
			05:21:00.719000												20:40:23.807000
		17.172	05:21:17.891000											39.995	20:41:03.802000
			05:24:23.859000												21:08:56.892000
		5.998	05:24:29.857000											28.654	21:09:25.546000
			05:38:06.524000												22:32:50.370000
		7.671	05:38:14.195000											39.01	22:33:29.380000
			07:42:42.986000												23:49:36.701000
		15.686	07:42:58.672000											3.464	23:49:40.165000
			09:05:28.607000												01:11:45.890000
		20.004	09:05:48.611000											18.489	01:12:04.379000
			09:09:06.892000												01:21:17.624000
		53.514	09:10:00.406000											14.884	01:21:32.508000
			09:15:59.821000												01:23:59.910000
		41.645	09:16:41.466000											5.397	01:24:05.307000
															01:24:44.637000
		336.123	= Total Time											6.698	01:24:51.335000
															01:26:57.720000
														38.047	01:27:35.767000
															01:29:31.575000
														28.403	01:29:59.978000
															03:59:22.315000
														30.266	03:59:52.581000
															04:06:53.412000
														30.619	04:07:24.031000
															06:56:47.557000
														87.134	06:58:14.691000
															06:59:30.618000
														60.064	07:00:30.682000
														1818.92	= Total Time

## Sheet: raw data
RAW DATA								NO BLANKS
1	2	3	4	5	6	7	8	1	2	3	4	5	6	7	8
							09:33:19.550000	11:59:31.162000	10:55:03.287000	10:09:02.653000	10:27:58.963000	09:48:23.973000	09:38:17.441000	16:00:10.195000	09:33:19.550000
							09:33:19.830000	11:59:31.627000	10:55:03.635000	10:16:44.693000	10:27:59.330000	09:48:24.431000	09:40:21.835000	16:00:10.666000	09:33:19.830000
							09:33:20.091000	11:59:31.967000	10:55:03.955000	10:16:45.123000	10:27:59.636000	09:48:24.776000	09:40:22.200000	16:00:11.007000	09:33:20.091000
							09:33:20.317000	11:59:32.287000	10:55:04.229000	10:16:45.439000	10:27:59.901000	09:48:25.062000	09:40:22.484000	16:00:11.290000	09:33:20.317000
							09:33:20.544000	11:59:32.570000	10:55:04.503000	10:16:45.752000	10:28:00.154000	09:48:25.324000	09:40:22.759000	16:00:11.566000	09:33:20.544000
							09:33:20.751000	11:59:32.859000	10:55:04.749000	10:16:46.015000	10:28:00.393000	09:48:25.566000	09:40:22.998000	16:00:11.817000	09:33:20.751000
							09:33:20.964000	11:59:33.126000	10:55:05.004000	10:16:46.287000	10:28:00.625000	09:48:25.802000	09:40:23.241000	16:00:12.071000	09:33:20.964000
							09:33:21.161000	11:59:33.408000	10:55:05.236000	10:16:46.522000	10:28:00.846000	09:48:26.023000	09:40:23.456000	16:00:12.308000	09:33:21.161000
							09:33:21.367000	11:59:33.671000	10:55:05.479000	10:16:46.771000	10:28:01.066000	09:48:26.245000	09:40:23.681000	16:00:12.553000	09:33:21.367000
							09:33:21.562000	11:59:33.954000	10:55:05.706000	10:16:46.993000	10:28:01.276000	09:48:26.456000	09:40:23.879000	16:00:12.786000	09:33:21.562000
							09:33:21.766000	11:59:34.221000	10:55:05.945000	10:16:47.232000	10:28:01.490000	09:48:26.670000	09:40:24.090000	16:00:13.030000	09:33:21.766000
							09:33:21.956000	11:59:34.508000	10:55:06.169000	10:16:47.447000	10:28:01.696000	09:48:26.877000	09:40:24.278000	16:00:13.251000	09:33:21.956000
							09:33:22.156000	11:59:34.790000	10:55:06.404000	10:16:47.674000	10:28:01.907000	09:48:27.083000	09:40:24.480000	16:00:13.481000	09:33:22.156000
							09:33:22.346000	11:59:35.096000	10:55:06.627000	10:16:47.883000	10:28:02.113000	09:48:27.286000	09:40:24.663000	16:00:13.698000	09:33:22.346000
							09:33:22.548000	11:59:35.390000	10:55:06.861000	10:16:48.106000	10:28:02.321000	09:48:27.491000	09:40:24.861000	16:00:13.927000	09:33:22.548000
							09:33:22.740000	11:59:35.700000	10:55:07.086000	10:16:48.308000	10:28:02.529000	09:48:27.694000	09:40:25.037000	16:00:14.143000	09:33:22.740000
							09:33:22.942000	11:59:35.992000	10:55:07.328000	10:16:48.528000	10:28:02.736000	09:48:27.903000	09:40:25.230000	16:00:14.369000	09:33:22.942000
							09:33:23.136000	11:59:36.307000	10:55:07.550000	10:16:48.728000	10:28:02.938000	09:48:28.109000	09:40:25.405000	16:00:14.585000	09:33:23.136000
							09:33:23.341000	11:59:36.614000	10:55:07.792000	10:16:48.942000	10:28:03.146000	09:48:28.322000	09:40:25.595000	16:00:14.816000	09:33:23.341000
							09:33:23.532000	11:59:36.957000	10:55:08.022000	10:16:49.139000	10:28:03.347000	09:48:28.532000	09:40:25.768000	16:00:15.037000	09:33:23.532000
							09:33:23.732000	11:59:37.296000	10:55:08.270000	10:16:49.354000	10:28:03.553000	09:48:28.751000	09:40:25.951000	16:00:15.274000	09:33:23.732000
							09:33:23.926000	11:59:37.654000	10:55:08.505000	10:16:49.551000	10:28:03.751000	09:48:28.967000	09:40:26.124000	16:00:15.496000	09:33:23.926000
							09:33:24.125000	11:59:37.975000	10:55:08.759000	10:16:49.764000	10:28:03.954000	09:48:29.188000	09:40:26.308000	16:00:15.732000	09:33:24.125000
							09:33:24.314000	11:59:38.302000	10:55:09.003000	10:16:49.962000	10:28:04.153000	09:48:29.398000	09:40:26.480000	16:00:15.959000	09:33:24.314000
							09:33:24.510000	11:59:38.608000	10:55:09.262000	10:16:50.181000	10:28:04.352000	09:48:29.618000	09:40:26.663000	16:00:16.200000	09:33:24.510000
							09:33:24.697000	11:59:38.929000	10:55:09.511000	10:16:50.379000	10:28:04.549000	09:48:29.829000	09:40:26.833000	16:00:16.432000	09:33:24.697000
							09:33:24.891000	11:59:39.236000	10:55:09.773000	10:16:50.600000	10:28:04.749000	09:48:30.048000	09:40:27.015000	16:00:16.670000	09:33:24.891000
							09:33:25.077000	11:59:39.567000	10:55:10.021000	10:16:50.800000	10:28:04.945000	09:48:30.262000	09:40:27.184000	16:00:16.899000	09:33:25.077000
							09:33:25.273000	11:59:39.888000	10:55:10.289000	10:16:51.017000	10:28:05.141000	09:48:30.485000	09:40:27.367000	16:00:17.135000	09:33:25.273000
							09:33:25.459000	11:59:40.230000	10:55:10.542000	10:16:51.217000	10:28:05.334000	09:48:30.702000	09:40:27.534000	16:00:17.363000	09:33:25.459000
							09:33:25.656000	11:59:40.545000	10:55:10.814000	10:16:51.434000	10:28:05.534000	09:48:30.921000	09:40:27.716000	16:00:17.598000	09:33:25.656000
							09:33:25.849000	11:59:40.873000	10:55:11.071000	10:16:51.630000	10:28:05.725000	09:48:31.139000	09:40:27.881000	16:00:17.819000	09:33:25.849000
							09:33:26.047000	11:59:41.181000	10:55:11.352000	10:16:51.847000	10:28:05.921000	09:48:31.361000	09:40:28.062000	16:00:18.054000	09:33:26.047000
							09:33:26.235000	11:59:41.508000	10:55:11.623000	10:16:52.042000	10:28:06.113000	09:48:31.581000	09:40:28.226000	16:00:18.274000	09:33:26.235000
							09:33:26.429000	11:59:41.813000	10:55:11.919000	10:16:52.257000	10:28:06.309000	09:48:31.796000	09:40:28.407000	16:00:18.506000	09:33:26.429000
							09:33:26.612000	11:59:42.129000	10:55:12.196000	10:16:52.452000	10:28:06.502000	09:48:32.007000	09:40:28.573000	16:00:18.726000	09:33:26.612000
							09:33:26.801000	11:59:42.420000	10:55:12.488000	10:16:52.662000	10:28:06.698000	09:48:32.220000	09:40:28.749000	16:00:18.954000	09:33:26.801000
							09:33:26.979000	11:59:42.722000	10:55:12.763000	10:16:52.856000	10:28:06.889000	09:48:32.427000	09:40:28.914000	16:00:19.169000	09:33:26.979000
							09:33:27.164000	11:59:43.003000	10:55:13.057000	10:16:53.070000	10:28:07.086000	09:48:32.643000	09:40:29.095000	16:00:19.396000	09:33:27.164000
							09:33:27.339000	11:59:43.302000	10:55:13.342000	10:16:53.262000	10:28:07.279000	09:48:32.850000	09:40:29.259000	16:00:19.616000	09:33:27.339000
							09:33:27.524000	11:59:43.578000	10:55:13.645000	10:16:53.473000	10:28:07.474000	09:48:33.064000	09:40:29.438000	16:00:19.844000	09:33:27.524000
							09:33:27.698000	11:59:43.872000	10:55:13.933000	10:16:53.667000	10:28:07.666000	09:48:33.275000	09:40:29.602000	16:00:20.063000	09:33:27.698000
							09:33:27.881000	11:59:44.145000	10:55:14.246000	10:16:53.879000	10:28:07.862000	09:48:33.490000	09:40:29.780000	16:00:20.292000	09:33:27.881000
							09:33:28.056000	11:59:44.432000	10:55:14.545000	10:16:54.073000	10:28:08.052000	09:48:33.699000	09:40:29.945000	16:00:20.511000	09:33:28.056000
							09:33:28.241000	11:59:44.699000	10:55:14.871000	10:16:54.286000	10:28:08.248000	09:48:33.915000	09:40:30.121000	16:00:20.745000	09:33:28.241000
							09:33:28.419000	11:59:44.980000	10:55:15.183000	10:16:54.481000	10:28:08.440000	09:48:34.125000	09:40:30.288000	16:00:20.962000	09:33:28.419000
							09:33:28.603000	11:59:45.243000	10:55:15.527000	10:16:54.696000	10:28:08.636000	09:48:34.340000	09:40:30.466000	16:00:21.197000	09:33:28.603000
							09:33:28.780000	11:59:45.521000	10:55:15.879000	10:16:54.891000	10:28:08.827000	09:48:34.552000	09:40:30.630000	16:00:21.417000	09:33:28.780000
							09:33:28.965000	11:59:45.780000	10:55:16.284000	10:16:55.104000	10:28:09.024000	09:48:34.767000	09:40:30.812000	16:00:21.655000	09:33:28.965000
							09:33:29.143000	11:59:46.053000	10:55:16.700000	10:16:55.297000	10:28:09.215000	09:48:34.976000	09:40:30.974000	16:00:21.879000	09:33:29.143000
							09:33:29.327000	11:59:46.307000	10:55:17.179000	10:16:55.510000	10:28:09.411000	09:48:35.192000	09:40:31.154000	16:00:22.121000	09:33:29.327000
							09:33:29.505000	11:59:46.577000	10:55:17.675000	10:16:55.703000	10:28:09.602000	09:48:35.403000	09:40:31.317000	16:00:22.354000	09:33:29.505000
							09:33:29.690000	11:59:46.829000	10:55:18.244000	10:16:55.916000	10:28:09.797000	09:48:35.616000	09:40:31.496000	16:00:22.606000	09:33:29.690000
							09:33:29.868000	11:59:47.096000	10:55:18.829000	10:16:56.110000	10:28:09.988000	09:48:35.826000	09:40:31.660000	16:00:22.856000	09:33:29.868000
							09:33:30.056000	11:59:47.346000	10:55:19.478000	10:16:56.323000	10:28:10.182000	09:48:36.042000	09:40:31.841000	16:00:23.138000	09:33:30.056000
							09:33:30.235000	11:59:47.609000	10:55:20.142000	10:16:56.515000	10:28:10.373000	09:48:36.252000	09:40:32.005000	16:00:23.424000	09:33:30.235000
							09:33:30.430000	11:59:47.856000	10:55:20.885000	10:16:56.729000	10:28:10.567000	09:48:36.466000	09:40:32.185000	16:00:23.740000	09:33:30.430000
							09:33:30.620000	11:59:48.114000	10:55:21.646000	10:16:56.921000	10:28:10.757000	09:48:36.676000	09:40:32.350000	16:00:24.062000	09:33:30.620000
							09:33:30.826000	11:59:48.360000	10:55:22.504000	10:16:57.133000	10:28:10.951000	09:48:36.895000	09:40:32.527000	16:00:24.423000	09:33:30.826000
							09:33:31.026000	11:59:48.617000	10:55:23.388000	10:16:57.328000	10:28:11.141000	09:48:37.096000	09:40:32.693000	16:00:24.783000	09:33:31.026000
							09:33:31.252000	11:59:48.856000	10:55:24.389000	10:16:57.540000	10:28:11.333000	09:48:37.310000	09:40:32.871000	16:00:25.188000	09:33:31.252000
							09:33:31.475000	11:59:49.112000	10:55:25.429000	10:16:57.735000	10:28:11.525000	09:48:37.521000	09:40:33.035000	16:00:25.590000	09:33:31.475000
							09:33:31.720000	11:59:49.352000	10:55:26.618000	10:16:57.951000	10:28:11.718000	09:48:37.731000	09:40:33.216000	16:00:26.040000	09:33:31.720000
							09:33:31.950000	11:59:49.609000	10:55:27.860000	10:16:58.142000	10:28:11.910000	09:48:37.940000	09:40:33.377000	16:00:26.493000	09:33:31.950000
							09:33:32.191000	11:59:49.847000	10:55:29.305000	10:16:58.356000	10:28:12.105000	09:48:38.154000	09:40:33.557000	16:00:26.993000	09:33:32.191000
							09:33:32.409000	11:59:50.099000	10:55:30.831000	10:16:58.551000	10:28:12.294000	09:48:38.362000	09:40:33.721000	16:00:27.500000	09:33:32.409000
							09:33:32.627000	11:59:50.337000	10:55:32.658000	10:16:58.762000	10:28:12.489000	09:48:38.574000	09:40:33.900000	16:00:28.061000	09:33:32.627000
							09:33:32.823000	11:59:50.589000	10:55:34.621000	10:16:58.957000	10:28:12.676000	09:48:38.778000	09:40:34.063000	16:00:28.623000	09:33:32.823000
							09:33:33.022000	11:59:50.826000	10:55:37.071000	10:16:59.167000	10:28:12.871000	09:48:38.988000	09:40:34.239000	16:00:29.250000	09:33:33.022000
							09:33:33.209000	11:59:51.073000	10:55:39.798000	10:16:59.363000	10:28:13.060000	09:48:39.195000	09:40:34.403000	16:00:29.887000	09:33:33.209000
							09:33:33.401000	11:59:51.308000	10:55:43.642000	10:16:59.574000	10:28:13.253000	09:48:39.405000	09:40:34.581000	16:00:30.592000	09:33:33.401000
							09:33:33.580000	11:59:51.554000	10:55:48.554000	10:16:59.767000	10:28:13.440000	09:48:39.613000	09:40:34.743000	16:00:31.314000	09:33:33.580000
							09:33:33.766000	11:59:51.788000	10:59:22.220000	10:16:59.979000	10:28:13.633000	09:48:39.827000	09:40:34.923000	16:00:32.117000	09:33:33.766000
							09:33:33.945000	11:59:52.033000	12:27:02.570000	10:17:00.169000	10:28:13.820000	09:48:40.033000	09:40:35.085000	16:00:32.944000	09:33:33.945000
							09:33:34.127000	11:59:52.262000	12:28:00.527000	10:17:00.380000	10:28:14.009000	09:48:40.245000	09:40:35.263000	16:00:33.862000	09:33:34.127000
							09:33:34.304000	11:59:52.505000	12:28:06.241000	10:17:00.574000	10:28:14.197000	09:48:40.452000	09:40:35.423000	16:00:34.824000	09:33:34.304000
							09:33:34.488000	11:59:52.735000	12:35:41.496000	10:17:00.784000	10:28:14.385000	09:48:40.667000	09:40:35.601000	16:00:35.882000	09:33:34.488000
							09:33:34.664000	11:59:52.975000	12:35:41.897000	10:17:00.977000	10:28:14.573000	09:48:40.873000	09:40:35.762000	16:00:37.019000	09:33:34.664000
							09:33:34.848000	11:59:53.204000	12:35:42.270000	10:17:01.188000	10:28:14.764000	09:48:41.084000	09:40:35.939000	16:00:38.270000	09:33:34.848000
							09:33:35.022000	11:59:53.443000	12:35:42.594000	10:17:01.383000	10:28:14.952000	09:48:41.294000	09:40:36.101000	16:00:39.671000	09:33:35.022000
							09:33:35.202000	11:59:53.669000	12:35:42.924000	10:17:01.593000	10:28:15.141000	09:48:41.505000	09:40:36.276000	16:00:41.175000	09:33:35.202000
							09:33:35.376000	11:59:53.907000	12:35:43.233000	10:17:01.786000	10:28:15.327000	09:48:41.712000	09:40:36.437000	16:00:42.969000	09:33:35.376000
							09:33:35.559000	11:59:54.129000	12:35:43.566000	10:17:01.997000	10:28:15.518000	09:48:41.924000	09:40:36.614000	16:00:44.844000	09:33:35.559000
							09:33:35.731000	11:59:54.366000	12:35:43.889000	10:17:02.193000	10:28:15.705000	09:48:42.132000	09:40:36.775000	16:00:47.392000	09:33:35.731000
							09:33:35.912000	11:59:54.585000	12:35:44.242000	10:17:02.401000	10:28:15.895000	09:48:42.341000	09:40:36.950000	16:00:49.879000	09:33:35.912000
							09:33:36.086000	11:59:54.819000	12:35:44.589000	10:17:02.593000	10:28:16.080000	09:48:42.549000	09:40:37.111000	16:00:56.484000	09:33:36.086000
							09:33:36.265000	11:59:55.038000	12:35:44.986000	10:17:02.802000	10:28:16.272000	09:48:42.755000	09:40:37.286000	16:01:00.438000	09:33:36.265000
							09:33:36.438000	11:59:55.274000	12:35:45.395000	10:17:02.994000	10:28:16.456000	09:48:42.961000	09:40:37.448000	20:58:18.468000	09:33:36.438000
							09:33:36.620000	11:59:55.491000	12:35:45.870000	10:17:03.203000	10:28:16.646000	09:48:43.178000	09:40:37.623000	20:58:18.797000	09:33:36.620000
							09:33:36.792000	11:59:55.722000	12:35:46.362000	10:17:03.394000	10:28:16.831000	09:48:43.377000	09:40:37.784000	20:58:19.071000	09:33:36.792000
							09:33:36.972000	11:59:55.939000	12:35:46.931000	10:17:03.603000	10:28:17.020000	09:48:43.589000	09:40:37.960000	20:58:19.339000	09:33:36.972000
							09:33:37.147000	11:59:56.168000	12:35:47.530000	10:17:03.795000	10:28:17.205000	09:48:43.792000	09:40:38.120000	20:58:19.584000	09:33:37.147000
							09:33:37.327000	11:59:56.386000	12:35:48.214000	10:17:04.004000	10:28:17.394000	09:48:44.003000	09:40:38.295000	20:58:19.834000	09:33:37.327000
							09:33:37.501000	11:59:56.611000	12:35:48.937000	10:17:04.195000	10:28:17.579000	09:48:44.207000	09:40:38.457000	20:58:20.068000	09:33:37.501000
							09:33:37.684000	11:59:56.827000	12:35:49.776000	10:17:04.401000	10:28:17.768000	09:48:44.416000	09:40:38.631000	20:58:20.308000	09:33:37.684000
							09:33:37.857000	11:59:57.055000	12:35:50.662000	10:17:04.591000	10:28:17.951000	09:48:44.621000	09:40:38.793000	20:58:20.536000	09:33:37.857000
							09:33:38.039000	11:59:57.272000	12:35:51.691000	10:17:04.799000	10:28:18.141000	09:48:44.831000	09:40:38.966000	20:58:20.775000	09:33:38.039000
							09:33:38.212000	11:59:57.499000	12:35:52.785000	10:17:04.990000	10:28:18.324000	09:48:45.037000	09:40:39.126000	20:58:21.001000	09:33:38.212000
							09:33:38.394000	11:59:57.713000	12:35:54.070000	10:17:05.198000	10:28:18.513000	09:48:45.249000	09:40:39.300000	20:58:21.239000	09:33:38.394000
							09:33:38.567000	11:59:57.940000	12:35:55.445000	10:17:05.387000	10:28:18.696000	09:48:45.456000	09:40:39.460000	20:58:21.467000	09:33:38.567000
							09:33:38.751000	11:59:58.152000	12:35:57.098000	10:17:05.593000	10:28:18.885000	09:48:45.666000	09:40:39.635000	20:58:21.706000	09:33:38.751000
							09:33:38.924000	11:59:58.379000	12:35:58.898000	10:17:05.784000	10:28:19.070000	09:48:45.873000	09:40:39.796000	20:58:21.935000	09:33:38.924000
							09:33:39.107000	11:59:58.593000	12:36:01.153000	10:17:05.990000	10:28:19.257000	09:48:46.090000	09:40:39.968000	20:58:22.176000	09:33:39.107000
							09:33:39.282000	11:59:58.819000	12:36:03.685000	10:17:06.179000	10:28:19.441000	09:48:46.297000	09:40:40.129000	20:58:22.405000	09:33:39.282000
							09:33:39.464000	11:59:59.034000	12:36:07.187000	10:17:06.385000	10:28:19.627000	09:48:46.510000	09:40:40.302000	20:58:22.642000	09:33:39.464000
							09:33:39.639000	11:59:59.259000	12:36:11.567000	10:17:06.574000	10:28:19.809000	09:48:46.718000	09:40:40.464000	20:58:22.870000	09:33:39.639000
							09:33:39.822000	11:59:59.473000	12:36:22.352000	10:17:06.782000	10:28:19.995000	09:48:46.929000	09:40:40.638000	20:58:23.105000	09:33:39.822000
							09:33:39.999000	11:59:59.698000	16:07:25.916000	10:17:06.970000	10:28:20.176000	09:48:47.136000	09:40:40.797000	20:58:23.329000	09:33:39.999000
							09:33:40.186000	11:59:59.914000	16:07:28.257000	10:17:07.176000	10:28:20.361000	09:48:47.346000	09:40:40.973000	20:58:23.567000	09:33:40.186000
							09:33:40.368000	12:00:00.142000	16:07:30.951000	10:17:07.362000	10:28:20.544000	09:48:47.552000	09:40:41.132000	20:58:23.793000	09:33:40.368000
							09:33:40.553000	12:00:00.356000	16:07:34.713000	10:17:07.566000	10:28:20.727000	09:48:47.765000	09:40:41.306000	20:58:24.030000	09:33:40.553000
							09:33:40.737000	12:00:00.586000	16:07:39.354000	10:17:07.752000	10:28:20.910000	09:48:47.972000	09:40:41.465000	20:58:24.257000	09:33:40.737000
							09:33:40.935000	12:00:00.799000	16:07:50.655000	10:17:07.957000	10:28:21.096000	09:48:48.185000	09:40:41.638000	20:58:24.496000	09:33:40.935000
							09:33:41.125000	12:00:01.030000	17:01:55.261000	10:17:08.144000	10:28:21.278000	09:48:48.388000	09:40:41.798000	20:58:24.721000	09:33:41.125000
							09:33:41.330000	12:00:01.244000	17:01:57.896000	10:17:08.350000	10:28:21.463000	09:48:48.601000	09:40:41.973000	20:58:24.960000	09:33:41.330000
							09:33:41.514000	12:00:01.472000	17:02:00.914000	10:17:08.534000	10:28:21.642000	09:48:48.807000	09:40:42.132000	20:58:25.186000	09:33:41.514000
							09:33:41.712000	12:00:01.684000	17:02:05.353000	10:17:08.737000	10:28:21.827000	09:48:49.016000	09:40:42.306000	20:58:25.423000	09:33:41.712000
							09:33:41.903000	12:00:01.908000	17:02:11.472000	10:17:08.924000	10:28:22.010000	09:48:49.221000	09:40:42.467000	20:58:25.647000	09:33:41.903000
							09:33:42.099000	12:00:02.122000	17:09:54.555000	10:17:09.127000	10:28:22.193000	09:48:49.428000	09:40:42.640000	20:58:25.887000	09:33:42.099000
							09:33:42.286000	12:00:02.346000	17:09:55.908000	10:17:09.310000	10:28:22.374000	09:48:49.632000	09:40:42.799000	20:58:26.113000	09:33:42.286000
							09:33:42.483000	12:00:02.559000	17:09:57.541000	10:17:09.515000	10:28:22.560000	09:48:49.843000	09:40:42.973000	20:58:26.355000	09:33:42.483000
							09:33:42.672000	12:00:02.784000	17:09:59.329000	10:17:09.699000	10:28:22.740000	09:48:50.047000	09:40:43.135000	20:58:26.581000	09:33:42.672000
							09:33:42.873000	12:00:02.995000	17:10:01.577000	10:17:09.903000	10:28:22.924000	09:48:50.257000	09:40:43.306000	20:58:26.821000	09:33:42.873000
							09:33:43.062000	12:00:03.218000	17:10:04.111000	10:17:10.090000	10:28:23.106000	09:48:50.460000	09:40:43.467000	20:58:27.048000	09:33:43.062000
							09:33:43.267000	12:00:03.432000	17:10:07.588000	10:17:10.289000	10:28:23.290000	09:48:50.669000	09:40:43.639000	20:58:27.285000	09:33:43.267000
							09:33:43.460000	12:00:03.654000	17:10:11.881000	10:17:10.475000	10:28:23.473000	09:48:50.873000	09:40:43.798000	20:58:27.510000	09:33:43.460000
							09:33:43.660000	12:00:03.866000	17:10:21.079000	10:17:10.676000	10:28:23.657000	09:48:51.081000	09:40:43.972000	20:58:27.748000	09:33:43.660000
							09:33:43.849000	12:00:04.088000	19:32:47.174000	10:17:10.860000	10:28:23.836000	09:48:51.287000	09:40:44.132000	20:58:27.974000	09:33:43.849000
							09:33:44.045000	12:00:04.300000	19:32:47.725000	10:17:11.063000	10:28:24.018000	09:48:51.497000	09:40:44.304000	20:58:28.211000	09:33:44.045000
							09:33:44.230000	12:00:04.520000	19:32:48.128000	10:17:11.250000	10:28:24.199000	09:48:51.704000	09:40:44.464000	20:58:28.440000	09:33:44.230000
							09:33:44.422000	12:00:04.731000	19:32:48.494000	10:17:11.450000	10:28:24.384000	09:48:51.909000	09:40:44.638000	20:58:28.678000	09:33:44.422000
							09:33:44.603000	12:00:04.952000	19:32:48.805000	10:17:11.635000	10:28:24.560000	09:48:52.109000	09:40:44.794000	20:58:28.903000	09:33:44.603000
							09:33:44.794000	12:00:05.163000	19:32:49.113000	10:17:11.838000	10:28:24.742000	09:48:52.312000	09:40:44.968000	20:58:29.142000	09:33:44.794000
							09:33:44.974000	12:00:05.380000	19:32:49.389000	10:17:12.021000	10:28:24.920000	09:48:52.511000	09:40:45.127000	20:58:29.369000	09:33:44.974000
							09:33:45.162000	12:00:05.589000	19:32:49.671000	10:17:12.223000	10:28:25.104000	09:48:52.716000	09:40:45.299000	20:58:29.607000	09:33:45.162000
							09:33:45.341000	12:00:05.809000	19:32:49.931000	10:17:12.406000	10:28:25.282000	09:48:52.913000	09:40:45.459000	20:58:29.832000	09:33:45.341000
							09:33:45.528000	12:00:06.016000	19:32:50.202000	10:17:12.607000	10:28:25.465000	09:48:53.119000	09:40:45.630000	20:58:30.068000	09:33:45.528000
							09:33:45.709000	12:00:06.234000	19:32:50.452000	10:17:12.792000	10:28:25.642000	09:48:53.320000	09:40:45.790000	20:58:30.291000	09:33:45.709000
							09:33:45.903000	12:00:06.440000	19:32:50.729000	10:17:12.995000	10:28:25.827000	09:48:53.526000	09:40:45.960000	20:58:30.528000	09:33:45.903000
							09:33:46.085000	12:00:06.657000	19:32:50.995000	10:17:13.178000	10:28:26.003000	09:48:53.727000	09:40:46.118000	20:58:30.750000	09:33:46.085000
							09:33:46.279000	12:00:06.864000	19:32:51.287000	10:17:13.377000	10:28:26.186000	09:48:53.937000	09:40:46.292000	20:58:30.986000	09:33:46.279000
							09:33:46.464000	12:00:07.080000	19:32:51.576000	10:17:13.560000	10:28:26.364000	09:48:54.140000	09:40:46.449000	20:58:31.209000	09:33:46.464000
							09:33:46.657000	12:00:07.287000	19:32:51.898000	10:17:13.762000	10:28:26.549000	09:48:54.381000	09:40:46.622000	20:58:31.447000	09:33:46.657000
							09:33:46.843000	12:00:07.501000	19:32:52.227000	10:17:13.944000	10:28:26.726000	09:48:54.551000	09:40:46.778000	20:58:31.670000	09:33:46.843000
							09:33:47.037000	12:00:07.707000	19:32:52.612000	10:17:14.145000	10:28:26.910000	09:48:54.767000	09:40:46.951000	20:58:31.908000	09:33:47.037000
							09:33:47.219000	12:00:07.924000	19:32:53.008000	10:17:14.330000	10:28:27.089000	09:48:54.966000	09:40:47.109000	20:58:32.131000	09:33:47.219000
							09:33:47.413000	12:00:08.126000	19:32:53.466000	10:17:14.531000	10:28:27.273000	09:48:55.172000	09:40:47.282000	20:58:32.366000	09:33:47.413000
							09:33:47.600000	12:00:08.343000	19:32:53.941000	10:17:14.714000	10:28:27.449000	09:48:55.379000	09:40:47.440000	20:58:32.589000	09:33:47.600000
							09:33:47.798000	12:00:08.549000	19:32:54.494000	10:17:14.914000	10:28:27.632000	09:48:55.582000	09:40:47.611000	20:58:32.825000	09:33:47.798000
							09:33:47.988000	12:00:08.764000	19:32:55.071000	10:17:15.100000	10:28:27.810000	09:48:55.784000	09:40:47.770000	20:58:33.046000	09:33:47.988000
							09:33:48.185000	12:00:08.969000	19:32:55.732000	10:17:15.300000	10:28:27.996000	09:48:55.994000	09:40:47.939000	20:58:33.283000	09:33:48.185000
							09:33:48.371000	12:00:09.201000	19:32:56.433000	10:17:15.485000	10:28:28.172000	09:48:56.194000	09:40:48.097000	20:58:33.504000	09:33:48.371000
							09:33:48.564000	12:00:09.388000	19:32:57.237000	10:17:15.684000	10:28:28.356000	09:48:56.401000	09:40:48.268000	20:58:33.739000	09:33:48.564000
							09:33:48.746000	12:00:09.605000	19:32:58.095000	10:17:15.869000	10:28:28.532000	09:48:56.599000	09:40:48.426000	20:58:33.962000	09:33:48.746000
							09:33:48.936000	12:00:09.809000	19:32:59.082000	10:17:16.069000	10:28:28.714000	09:48:56.805000	09:40:48.597000	20:58:34.198000	09:33:48.936000
							09:33:49.116000	12:00:10.023000	19:33:00.136000	10:17:16.252000	10:28:28.891000	09:48:57.002000	09:40:48.755000	20:58:34.418000	09:33:49.116000
							09:33:49.304000	12:00:10.227000	19:33:01.363000	10:17:16.451000	10:28:29.073000	09:48:57.208000	09:40:48.924000	20:58:34.652000	09:33:49.304000
							09:33:49.484000	12:00:10.443000	19:33:02.673000	10:17:16.634000	10:28:29.253000	09:48:57.407000	09:40:49.081000	20:58:34.870000	09:33:49.484000
							09:33:49.673000	12:00:10.647000	19:33:04.217000	10:17:16.833000	10:28:29.432000	09:48:57.614000	09:40:49.252000	20:58:35.102000	09:33:49.673000
							09:33:49.855000	12:00:10.864000	19:33:05.873000	10:17:17.015000	10:28:29.611000	09:48:57.811000	09:40:49.409000	20:58:35.323000	09:33:49.855000
							09:33:50.047000	12:00:11.068000	19:33:07.852000	10:17:17.217000	10:28:29.794000	09:48:58.017000	09:40:49.579000	20:58:35.555000	09:33:50.047000
							09:33:50.229000	12:00:11.285000	19:33:09.981000	10:17:17.399000	10:28:29.969000	09:48:58.219000	09:40:49.735000	20:58:35.775000	09:33:50.229000
							09:33:50.419000	12:00:11.489000	19:33:12.630000	10:17:17.598000	10:28:30.150000	09:48:58.429000	09:40:49.905000	20:58:36.008000	09:33:50.419000
							09:33:50.603000	12:00:11.706000	19:33:15.542000	10:17:17.781000	10:28:30.328000	09:48:58.631000	09:40:50.063000	20:58:36.226000	09:33:50.603000
							09:33:50.797000	12:00:11.915000	19:33:19.561000	10:17:17.978000	10:28:30.509000	09:48:58.838000	09:40:50.234000	20:58:36.456000	09:33:50.797000
							09:33:50.979000	12:00:12.133000	19:33:24.382000	10:17:18.161000	10:28:30.687000	09:48:59.038000	09:40:50.389000	20:58:36.673000	09:33:50.979000
							09:33:51.171000	12:00:12.339000	19:33:36.694000	10:17:18.359000	10:28:30.869000	09:48:59.243000	09:40:50.558000	20:58:36.902000	09:33:51.171000
							09:33:51.352000	12:00:12.556000	04:02:24.638000	10:17:18.541000	10:28:31.048000	09:48:59.441000	09:40:50.713000	20:58:37.120000	09:33:51.352000
							09:33:51.543000	12:00:12.760000	05:21:00.719000	10:17:18.742000	10:28:31.230000	09:48:59.643000	09:40:50.885000	20:58:37.349000	09:33:51.543000
							09:33:51.722000	12:00:12.976000	05:21:02.934000	10:17:18.923000	10:28:31.408000	09:48:59.840000	09:40:51.042000	20:58:37.563000	09:33:51.722000
							09:33:51.908000	12:00:13.182000	05:21:05.691000	10:17:19.122000	10:28:31.591000	09:49:00.044000	09:40:51.212000	20:58:37.789000	09:33:51.908000
							09:33:52.084000	12:00:13.396000	05:21:08.736000	10:17:19.305000	10:28:31.767000	09:49:00.243000	09:40:51.368000	20:58:38.004000	09:33:52.084000
							09:33:52.271000	12:00:13.603000	05:21:12.927000	10:17:19.503000	10:28:31.949000	09:49:00.445000	09:40:51.536000	20:58:38.233000	09:33:52.271000
							09:33:52.448000	12:00:13.820000	05:21:17.891000	10:17:19.685000	10:28:32.126000	09:49:00.641000	09:40:51.694000	20:58:38.445000	09:33:52.448000
							09:33:52.631000	12:00:14.025000	05:21:30.164000	10:17:19.881000	10:28:32.307000	09:49:00.842000	09:40:51.864000	20:58:38.674000	09:33:52.631000
							09:33:52.806000	12:00:14.240000	05:24:23.859000	10:17:20.064000	10:28:32.485000	09:49:01.038000	09:40:52.018000	20:58:38.886000	09:33:52.806000
							09:33:52.988000	12:00:14.447000	05:24:29.857000	10:17:20.261000	10:28:32.665000	09:49:01.240000	09:40:52.191000	20:58:39.112000	09:33:52.988000
							09:33:53.159000	12:00:14.666000	05:38:06.524000	10:17:20.442000	10:28:32.842000	09:49:01.437000	09:40:52.345000	20:58:39.325000	09:33:53.159000
							09:33:53.339000	12:00:14.873000	05:38:14.195000	10:17:20.640000	10:28:33.025000	09:49:01.637000	09:40:52.518000	20:58:39.551000	09:33:53.339000
							09:33:53.510000	12:00:15.092000	05:39:49.568000	10:17:20.822000	10:28:33.200000	09:49:01.834000	09:40:52.673000	20:58:39.764000	09:33:53.510000
							09:33:53.689000	12:00:15.295000	07:42:42.986000	10:17:21.019000	10:28:33.382000	09:49:02.037000	09:40:52.844000	20:58:39.985000	09:33:53.689000
							09:33:53.860000	12:00:15.512000	07:42:45.796000	10:17:21.200000	10:28:33.558000	09:49:02.230000	09:40:53	20:58:40.199000	09:33:53.860000
							09:33:54.040000	12:00:15.718000	07:42:49.042000	10:17:21.398000	10:28:33.742000	09:49:02.433000	09:40:53.170000	20:58:40.423000	09:33:54.040000
							09:33:54.212000	12:00:15.931000	07:42:52.788000	10:17:21.579000	10:28:33.917000	09:49:02.631000	09:40:53.327000	20:58:40.630000	09:33:54.212000
							09:33:54.391000	12:00:16.136000	07:42:58.672000	10:17:21.778000	10:28:34.099000	09:49:02.832000	09:40:53.497000	20:58:40.852000	09:33:54.391000
							09:33:54.563000	12:00:16.350000	09:05:28.607000	10:17:21.959000	10:28:34.277000	09:49:03.029000	09:40:53.653000	20:58:41.059000	09:33:54.563000
							09:33:54.745000	12:00:16.552000	09:05:31.699000	10:17:22.158000	10:28:34.459000	09:49:03.231000	09:40:53.826000	20:58:41.278000	09:33:54.745000
							09:33:54.921000	12:00:16.765000	09:05:35.308000	10:17:22.339000	10:28:34.636000	09:49:03.430000	09:40:53.982000	20:58:41.482000	09:33:54.921000
							09:33:55.103000	12:00:16.970000	09:05:40.818000	10:17:22.536000	10:28:34.815000	09:49:03.631000	09:40:54.154000	20:58:41.702000	09:33:55.103000
							09:33:55.285000	12:00:17.183000	09:05:48.611000	10:17:22.718000	10:28:34.992000	09:49:03.829000	09:40:54.309000	20:58:41.905000	09:33:55.285000
							09:33:55.471000	12:00:17.383000	09:09:06.892000	10:17:22.916000	10:28:35.172000	09:49:04.031000	09:40:54.478000	20:58:42.122000	09:33:55.471000
							09:33:55.650000	12:00:17.598000	09:09:08.051000	10:17:23.099000	10:28:35.352000	09:49:04.229000	09:40:54.634000	20:58:42.328000	09:33:55.650000
							09:33:55.843000	12:00:17.802000	09:09:09.418000	10:17:23.296000	10:28:35.534000	09:49:04.433000	09:40:54.803000	20:58:42.545000	09:33:55.843000
							09:33:56.026000	12:00:18.015000	09:09:10.892000	10:17:23.478000	10:28:35.710000	09:49:04.632000	09:40:54.961000	20:58:42.752000	09:33:56.026000
							09:33:56.225000	12:00:18.218000	09:09:12.653000	10:17:23.676000	10:28:35.891000	09:49:04.835000	09:40:55.129000	20:58:42.971000	09:33:56.225000
							09:33:56.416000	12:00:18.433000	09:09:14.587000	10:17:23.857000	10:28:36.068000	09:49:05.033000	09:40:55.287000	20:58:43.177000	09:33:56.416000
							09:33:56.616000	12:00:18.636000	09:09:16.979000	10:17:24.055000	10:28:36.248000	09:49:05.236000	09:40:55.456000	20:58:43.396000	09:33:56.616000
							09:33:56.809000	12:00:18.848000	09:09:19.658000	10:17:24.238000	10:28:36.425000	09:49:05.435000	09:40:55.612000	20:58:43.599000	09:33:56.809000
							09:33:57.009000	12:00:19.051000	09:09:21.691000	10:17:24.431000	10:28:36.605000	09:49:05.637000	09:40:55.783000	20:58:43.817000	09:33:57.009000
							09:33:57.200000	12:00:19.265000	09:09:23.540000	10:17:24.613000	10:28:36.782000	09:49:05.834000	09:40:55.939000	20:58:44.023000	09:33:57.200000
							09:33:57.392000	12:00:19.468000	09:09:25.346000	10:17:24.811000	10:28:36.962000	09:49:06.039000	09:40:56.108000	20:58:44.238000	09:33:57.392000
							09:33:57.577000	12:00:19.681000	09:09:26.864000	10:17:24.991000	10:28:37.141000	09:49:06.236000	09:40:56.266000	20:58:44.443000	09:33:57.577000
							09:33:57.768000	12:00:19.885000	09:09:28.406000	10:17:25.188000	10:28:37.321000	09:49:06.440000	09:40:56.436000	20:58:44.658000	09:33:57.768000
							09:33:57.949000	12:00:20.097000	09:09:30.070000	10:17:25.370000	10:28:37.500000	09:49:06.637000	09:40:56.591000	20:58:44.865000	09:33:57.949000
							09:33:58.139000	12:00:20.299000	09:09:31.855000	10:17:25.565000	10:28:37.679000	09:49:06.843000	09:40:56.761000	20:58:45.080000	09:33:58.139000
							09:33:58.317000	12:00:20.510000	09:09:33.221000	10:17:25.745000	10:28:37.857000	09:49:07.041000	09:40:56.918000	20:58:45.285000	09:33:58.317000
							09:33:58.506000	12:00:20.711000	09:09:34.715000	10:17:25.940000	10:28:38.039000	09:49:07.241000	09:40:57.087000	20:58:45.504000	09:33:58.506000
							09:33:58.683000	12:00:20.925000	09:09:36.210000	10:17:26.120000	10:28:38.217000	09:49:07.442000	09:40:57.245000	20:58:45.708000	09:33:58.683000
							09:33:58.870000	12:00:21.122000	09:09:38.004000	10:17:26.318000	10:28:38.396000	09:49:07.644000	09:40:57.413000	20:58:45.926000	09:33:58.870000
							09:33:59.050000	12:00:21.334000	09:09:39.968000	10:17:26.498000	10:28:38.576000	09:49:07.842000	09:40:57.568000	20:58:46.132000	09:33:59.050000
							09:33:59.237000	12:00:21.534000	09:09:42.417000	10:17:26.693000	10:28:38.760000	09:49:08.045000	09:40:57.739000	20:58:46.347000	09:33:59.237000
							09:33:59.417000	12:00:21.746000	09:09:45.140000	10:17:26.874000	10:28:38.935000	09:49:08.245000	09:40:57.893000	20:58:46.550000	09:33:59.417000
							09:33:59.610000	12:00:21.948000	09:09:48.805000	10:17:27.070000	10:28:39.117000	09:49:08.449000	09:40:58.062000	20:58:46.766000	09:33:59.610000
							09:33:59.791000	12:00:22.158000	09:09:53.032000	10:17:27.248000	10:28:39.294000	09:49:08.649000	09:40:58.219000	20:58:46.968000	09:33:59.791000
							09:33:59.985000	12:00:22.361000	09:10:00.406000	10:17:27.445000	10:28:39.476000	09:49:08.854000	09:40:58.389000	20:58:47.184000	09:33:59.985000
							09:34:00.172000	12:00:22.571000	09:15:59.821000	10:17:27.624000	10:28:39.651000	09:49:09.051000	09:40:58.545000	20:58:47.385000	09:34:00.172000
							09:34:00.367000	12:00:22.772000	09:16:00.389000	10:17:27.822000	10:28:39.833000	09:49:09.256000	09:40:58.712000	20:58:47.598000	09:34:00.367000
							09:34:00.554000	12:00:22.982000	09:16:00.798000	10:17:27.999000	10:28:40.011000	09:49:09.456000	09:40:58.868000	20:58:47.802000	09:34:00.554000
							09:34:00.751000	12:00:23.183000	09:16:01.185000	10:17:28.195000	10:28:40.192000	09:49:09.660000	09:40:59.036000	20:58:48.017000	09:34:00.751000
							09:34:00.937000	12:00:23.394000	09:16:01.535000	10:17:28.377000	10:28:40.367000	09:49:09.857000	09:40:59.192000	20:58:48.220000	09:34:00.937000
							09:34:01.132000	12:00:23.592000	09:16:01.909000	10:17:28.571000	10:28:40.549000	09:49:10.058000	09:40:59.362000	20:58:48.433000	09:34:01.132000
							09:34:01.316000	12:00:23.808000	09:16:02.277000	10:17:28.751000	10:28:40.724000	09:49:10.255000	09:40:59.516000	20:58:48.639000	09:34:01.316000
							09:34:01.504000	12:00:24.005000	09:16:02.689000	10:17:28.947000	10:28:40.905000	09:49:10.459000	09:40:59.686000	20:58:48.853000	09:34:01.504000
							09:34:01.685000	12:00:24.220000	09:16:03.115000	10:17:29.125000	10:28:41.081000	09:49:10.655000	09:40:59.841000	20:58:49.054000	09:34:01.685000
							09:34:01.877000	12:00:24.421000	09:16:03.612000	10:17:29.320000	10:28:41.260000	09:49:10.860000	09:41:00.011000	20:58:49.270000	09:34:01.877000
							09:34:02.058000	12:00:24.633000	09:16:04.127000	10:17:29.499000	10:28:41.438000	09:49:11.059000	09:41:00.163000	20:58:49.472000	09:34:02.058000
							09:34:02.247000	12:00:24.835000	09:16:04.727000	10:17:29.694000	10:28:41.618000	09:49:11.261000	09:41:00.333000	20:58:49.685000	09:34:02.247000
							09:34:02.426000	12:00:25.047000	09:16:05.356000	10:17:29.877000	10:28:41.795000	09:49:11.458000	09:41:00.487000	20:58:49.887000	09:34:02.426000
							09:34:02.614000	12:00:25.251000	09:16:06.083000	10:17:30.070000	10:28:41.976000	09:49:11.661000	09:41:00.657000	20:58:50.101000	09:34:02.614000
							09:34:02.793000	12:00:25.466000	09:16:06.855000	10:17:30.247000	10:28:42.152000	09:49:11.858000	09:41:00.813000	20:58:50.302000	09:34:02.793000
							09:34:02.980000	12:00:25.668000	09:16:07.751000	10:17:30.442000	10:28:42.336000	09:49:12.060000	09:41:00.981000	20:58:50.515000	09:34:02.980000
							09:34:03.158000	12:00:25.883000	09:16:08.705000	10:17:30.621000	10:28:42.513000	09:49:12.256000	09:41:01.137000	20:58:50.720000	09:34:03.158000
							09:34:03.348000	12:00:26.084000	09:16:09.814000	10:17:30.816000	10:28:42.694000	09:49:12.458000	09:41:01.304000	20:58:50.936000	09:34:03.348000
							09:34:03.528000	12:00:26.301000	09:16:11.013000	10:17:30.994000	10:28:42.872000	09:49:12.653000	09:41:01.461000	20:58:51.140000	09:34:03.528000
							09:34:03.714000	12:00:26.502000	09:16:12.425000	10:17:31.188000	10:28:43.052000	09:49:12.855000	09:41:01.628000	20:58:51.354000	09:34:03.714000
							09:34:03.897000	12:00:26.713000	09:16:13.933000	10:17:31.366000	10:28:43.229000	09:49:13.051000	09:41:01.783000	20:58:51.559000	09:34:03.897000
							09:34:04.084000	12:00:26.915000	09:16:15.715000	10:17:31.560000	10:28:43.411000	09:49:13.253000	09:41:01.952000	20:58:51.774000	09:34:04.084000
							09:34:04.261000	12:00:27.127000	09:16:17.617000	10:17:31.737000	10:28:43.587000	09:49:13.452000	09:41:02.107000	20:58:51.979000	09:34:04.261000
							09:34:04.447000	12:00:27.329000	09:16:19.922000	10:17:31.930000	10:28:43.768000	09:49:13.647000	09:41:02.274000	20:58:52.194000	09:34:04.447000
							09:34:04.625000	12:00:27.538000	09:16:22.424000	10:17:32.108000	10:28:43.945000	09:49:13.843000	09:41:02.428000	20:58:52.397000	09:34:04.625000
							09:34:04.808000	12:00:27.739000	09:16:25.628000	10:17:32.301000	10:28:44.125000	09:49:14.042000	09:41:02.597000	20:58:52.613000	09:34:04.808000
							09:34:04.984000	12:00:27.949000	09:16:29.215000	10:17:32.480000	10:28:44.305000	09:49:14.236000	09:41:02.752000	20:58:52.816000	09:34:04.984000
							09:34:05.168000	12:00:28.148000	09:16:34.559000	10:17:32.673000	10:28:44.489000	09:49:14.433000	09:41:02.921000	20:58:53.032000	09:34:05.168000
							09:34:05.344000	12:00:28.359000	09:16:41.466000	10:17:32.849000	10:28:44.667000	09:49:14.627000	09:41:03.076000	20:58:53.235000	09:34:05.344000
							09:34:05.528000	12:00:28.556000		10:17:33.044000	10:28:44.852000	09:49:14.823000	09:41:03.245000	20:58:53.449000	09:34:05.528000
							09:34:05.701000	12:00:28.770000		10:17:33.220000	10:28:45.029000	09:49:15.015000	09:41:03.400000	20:58:53.651000	09:34:05.701000
							09:34:05.883000	12:00:28.967000		10:17:33.414000	10:28:45.215000	09:49:15.211000	09:41:03.569000	20:58:53.866000	09:34:05.883000
							09:34:06.056000	12:00:29.179000		10:17:33.592000	10:28:45.392000	09:49:15.405000	09:41:03.727000	20:58:54.071000	09:34:06.056000
							09:34:06.236000	12:00:29.380000		10:17:33.783000	10:28:45.575000	09:49:15.602000	09:41:03.895000	20:58:54.283000	09:34:06.236000
							09:34:06.408000	12:00:29.591000		10:17:33.961000	10:28:45.756000	09:49:15.795000	09:41:04.052000	20:58:54.487000	09:34:06.408000
							09:34:06.588000	12:00:29.793000		10:17:34.156000	10:28:45.936000	09:49:15.992000	09:41:04.221000	20:58:54.700000	09:34:06.588000
							09:34:06.758000	12:00:30.004000		10:17:34.331000	10:28:46.118000	09:49:16.186000	09:41:04.377000	20:58:54.904000	09:34:06.758000
							09:34:06.937000	12:00:30.206000		10:17:34.525000	10:28:46.299000	09:49:16.381000	09:41:04.545000	20:58:55.121000	09:34:06.937000
							09:34:07.108000	12:00:30.417000		10:17:34.702000	10:28:46.478000	09:49:16.574000	09:41:04.701000	20:58:55.324000	09:34:07.108000
							09:34:07.288000	12:00:30.618000		10:17:34.896000	10:28:46.660000	09:49:16.770000	09:41:04.871000	20:58:55.538000	09:34:07.288000
							09:34:07.457000	12:00:30.830000		10:17:35.071000	10:28:46.838000	09:49:16.970000	09:41:05.027000	20:58:55.741000	09:34:07.457000
							09:34:07.634000	12:00:31.031000		10:17:35.265000	10:28:47.018000	09:49:17.163000	09:41:05.196000	20:58:55.957000	09:34:07.634000
							09:34:07.802000	12:00:31.243000		10:17:35.440000	10:28:47.196000	09:49:17.354000	09:41:05.351000	20:58:56.157000	09:34:07.802000
							09:34:07.980000	12:00:31.447000		10:17:35.633000	10:28:47.379000	09:49:17.551000	09:41:05.520000	20:58:56.371000	09:34:07.980000
							09:34:08.150000	12:00:31.659000		10:17:35.810000	10:28:47.556000	09:49:17.742000	09:41:05.677000	20:58:56.573000	09:34:08.150000
							09:34:08.327000	12:00:31.857000		10:17:36.004000	10:28:47.738000	09:49:17.941000	09:41:05.845000	20:58:56.788000	09:34:08.327000
							09:34:08.497000	12:00:32.069000		10:17:36.179000	10:28:47.917000	09:49:18.130000	09:41:06.003000	20:58:56.988000	09:34:08.497000
							09:34:08.672000	12:00:32.267000		10:17:36.371000	10:28:48.096000	09:49:18.327000	09:41:06.170000	20:58:57.201000	09:34:08.672000
							09:34:08.842000	12:00:32.479000		10:17:36.548000	10:28:48.273000	09:49:18.519000	09:41:06.324000	20:58:57.402000	09:34:08.842000
							09:34:09.020000	12:00:32.678000		10:17:36.742000	10:28:48.454000	09:49:18.714000	09:41:06.501000	20:58:57.614000	09:34:09.020000
							09:34:09.188000	12:00:32.888000		10:17:36.918000	10:28:48.631000	09:49:18.907000	09:41:06.649000	20:58:57.814000	09:34:09.188000
							09:34:09.365000	12:00:33.087000		10:17:37.111000	10:28:48.812000	09:49:19.100000	09:41:06.819000	20:58:58.026000	09:34:09.365000
							09:34:09.532000	12:00:33.298000		10:17:37.288000	10:28:48.991000	09:49:19.292000	09:41:06.973000	20:58:58.226000	09:34:09.532000
							09:34:09.709000	12:00:33.497000		10:17:37.480000	10:28:49.174000	09:49:19.487000	09:41:07.144000	20:58:58.439000	09:34:09.709000
							09:34:09.878000	12:00:33.704000		10:17:37.656000	10:28:49.352000	09:49:19.678000	09:41:07.299000	20:58:58.638000	09:34:09.878000
							09:34:10.054000	12:00:33.903000		10:17:37.848000	10:28:49.534000	09:49:19.871000	09:41:07.469000	20:58:58.851000	09:34:10.054000
							09:34:10.222000	12:00:34.113000		10:17:38.024000	10:28:49.710000	09:49:20.062000	09:41:07.625000	20:58:59.053000	09:34:10.222000
							09:34:10.399000	12:00:34.314000		10:17:38.217000	10:28:49.894000	09:49:20.255000	09:41:07.795000	20:58:59.263000	09:34:10.399000
							09:34:10.567000	12:00:34.523000		10:17:38.394000	10:28:50.070000	09:49:20.446000	09:41:07.951000	20:58:59.463000	09:34:10.567000
							09:34:10.742000	12:00:34.721000		10:17:38.585000	10:28:50.251000	09:49:20.639000	09:41:08.120000	20:58:59.677000	09:34:10.742000
							09:34:10.910000	12:00:34.931000		10:17:38.764000	10:28:50.429000	09:49:20.830000	09:41:08.280000	20:58:59.876000	09:34:10.910000
							09:34:11.087000	12:00:35.130000		10:17:38.955000	10:28:50.613000	09:49:21.023000	09:41:08.447000	20:59:00.087000	09:34:11.087000
							09:34:11.255000	12:00:35.339000		10:17:39.131000	10:28:50.790000	09:49:21.212000	09:41:08.604000	20:59:00.286000	09:34:11.255000
							09:34:11.431000	12:00:35.536000		10:17:39.322000	10:28:50.969000	09:49:21.409000	09:41:08.773000	20:59:00.495000	09:34:11.431000
							09:34:11.600000	12:00:35.744000		10:17:39.498000	10:28:51.146000	09:49:21.597000	09:41:08.929000	20:59:00.696000	09:34:11.600000
							09:34:11.775000	12:00:35.943000		10:17:39.692000	10:28:51.326000	09:49:21.799000	09:41:09.099000	20:59:00.907000	09:34:11.775000
							09:34:11.944000	12:00:36.155000		10:17:39.869000	10:28:51.503000	09:49:21.981000	09:41:09.255000	20:59:01.107000	09:34:11.944000
							09:34:12.119000	12:00:36.355000		10:17:40.062000	10:28:51.684000	09:49:22.176000	09:41:09.424000	20:59:01.321000	09:34:12.119000
							09:34:12.285000	12:00:36.564000		10:17:40.238000	10:28:51.861000	09:49:22.364000	09:41:09.580000	20:59:01.521000	09:34:12.285000
							09:34:12.461000	12:00:36.763000		10:17:40.430000	10:28:52.041000	09:49:22.561000	09:41:09.751000	20:59:01.733000	09:34:12.461000
							09:34:12.629000	12:00:36.974000		10:17:40.605000	10:28:52.219000	09:49:22.748000	09:41:09.907000	20:59:01.933000	09:34:12.629000
							09:34:12.803000	12:00:37.174000		10:17:40.800000	10:28:52.400000	09:49:22.943000	09:41:10.077000	20:59:02.142000	09:34:12.803000
							09:34:12.969000	12:00:37.386000		10:17:40.975000	10:28:52.578000	09:49:23.133000	09:41:10.234000	20:59:02.341000	09:34:12.969000
							09:34:13.145000	12:00:37.585000		10:17:41.166000	10:28:52.760000	09:49:23.326000	09:41:10.403000	20:59:02.552000	09:34:13.145000
							09:34:13.311000	12:00:37.798000		10:17:41.344000	10:28:52.939000	09:49:23.513000	09:41:10.559000	20:59:02.752000	09:34:13.311000
							09:34:13.487000	12:00:37.995000		10:17:41.536000	10:28:53.120000	09:49:23.707000	09:41:10.729000	20:59:02.961000	09:34:13.487000
							09:34:13.654000	12:00:38.206000		10:17:41.709000	10:28:53.299000	09:49:23.894000	09:41:10.883000	20:59:03.158000	09:34:13.654000
							09:34:13.833000	12:00:38.403000		10:17:41.902000	10:28:53.482000	09:49:24.085000	09:41:11.052000	20:59:03.365000	09:34:13.833000
							09:34:13.998000	12:00:38.612000		10:17:42.077000	10:28:53.661000	09:49:24.274000	09:41:11.207000	20:59:03.564000	09:34:13.998000
							09:34:14.178000	12:00:38.808000		10:17:42.269000	10:28:53.842000	09:49:24.469000	09:41:11.377000	20:59:03.773000	09:34:14.178000
							09:34:14.346000	12:00:39.016000		10:17:42.445000	10:28:54.017000	09:49:24.654000	09:41:11.533000	20:59:03.971000	09:34:14.346000
							09:34:14.523000	12:00:39.211000		10:17:42.634000	10:28:54.198000	09:49:24.849000	09:41:11.703000	20:59:04.184000	09:34:14.523000
							09:34:14.693000	12:00:39.422000		10:17:42.809000	10:28:54.376000	09:49:25.036000	09:41:11.857000	20:59:04.383000	09:34:14.693000
							09:34:14.872000	12:00:39.617000		10:17:43.001000	10:28:54.557000	09:49:25.228000	09:41:12.027000	20:59:04.593000	09:34:14.872000
							09:34:15.039000	12:00:39.825000		10:17:43.175000	10:28:54.731000	09:49:25.413000	09:41:12.181000	20:59:04.791000	09:34:15.039000
							09:34:15.220000	12:00:40.021000		10:17:43.368000	10:28:54.911000	09:49:25.606000	09:41:12.350000	20:59:04.999000	09:34:15.220000
							09:34:15.393000	12:00:40.231000		10:17:43.540000	10:28:55.089000	09:49:25.790000	09:41:12.507000	20:59:05.200000	09:34:15.393000
							09:34:15.581000	12:00:40.429000		10:17:43.732000	10:28:55.271000	09:49:25.982000	09:41:12.675000	20:59:05.408000	09:34:15.581000
							09:34:15.761000	12:00:40.634000		10:17:43.908000	10:28:55.447000	09:49:26.168000	09:41:12.830000	20:59:05.608000	09:34:15.761000
							09:34:15.949000	12:00:40.832000		10:17:44.097000	10:28:55.629000	09:49:26.357000	09:41:13	20:59:05.819000	09:34:15.949000
							09:34:16.128000	12:00:41.040000		10:17:44.272000	10:28:55.804000	09:49:26.542000	09:41:13.156000	20:59:06.016000	09:34:16.128000
							09:34:16.318000	12:00:41.237000		10:17:44.464000	10:28:55.986000	09:49:26.734000	09:41:13.324000	20:59:06.224000	09:34:16.318000
							09:34:16.500000	12:00:41.441000		10:17:44.639000	10:28:56.163000	09:49:26.919000	09:41:13.480000	20:59:06.423000	09:34:16.500000
							09:34:16.696000	12:00:41.638000		10:17:44.829000	10:28:56.346000	09:49:27.108000	09:41:13.649000	20:59:06.634000	09:34:16.696000
							09:34:16.886000	12:00:41.846000		10:17:45.004000	10:28:56.527000	09:49:27.294000	09:41:13.804000	20:59:06.829000	09:34:16.886000
							09:34:17.091000	12:00:42.040000		10:17:45.194000	10:28:56.708000	09:49:27.487000	09:41:13.972000	20:59:07.037000	09:34:17.091000
							09:34:17.293000	12:00:42.248000		10:17:45.368000	10:28:56.890000	09:49:27.671000	09:41:14.129000	20:59:07.233000	09:34:17.293000
							09:34:17.497000	12:00:42.444000		10:17:45.558000	10:28:57.072000	09:49:27.863000	09:41:14.300000	20:59:07.443000	09:34:17.497000
							09:34:17.683000	12:00:42.651000		10:17:45.734000	10:28:57.251000	09:49:28.051000	09:41:14.456000	20:59:07.638000	09:34:17.683000
							09:34:17.874000	12:00:42.849000		10:17:45.922000	10:28:57.437000	09:49:28.241000	09:41:14.623000	20:59:07.844000	09:34:17.874000
							09:34:18.053000	12:00:43.055000		10:17:46.096000	10:28:57.616000	09:49:28.427000	09:41:14.781000	20:59:08.042000	09:34:18.053000
							09:34:18.240000	12:00:43.253000		10:17:46.288000	10:28:57.800000	09:49:28.617000	09:41:14.950000	20:59:08.249000	09:34:18.240000
							09:34:18.414000	12:00:43.459000		10:17:46.463000	10:28:57.983000	09:49:28.805000	09:41:15.105000	20:59:08.444000	09:34:18.414000
							09:34:18.600000	12:00:43.657000		10:17:46.651000	10:28:58.169000	09:49:28.997000	09:41:15.275000	20:59:08.654000	09:34:18.600000
							09:34:18.773000	12:00:43.864000		10:17:46.825000	10:28:58.347000	09:49:29.183000	09:41:15.431000	20:59:08.851000	09:34:18.773000
							09:34:18.958000	12:00:44.058000		10:17:47.017000	10:28:58.532000	09:49:29.375000	09:41:15.600000	20:59:09.061000	09:34:18.958000
							09:34:19.130000	12:00:44.267000		10:17:47.190000	10:28:58.710000	09:49:29.560000	09:41:15.757000	20:59:09.258000	09:34:19.130000
							09:34:19.313000	12:00:44.462000		10:17:47.381000	10:28:58.894000	09:49:29.751000	09:41:15.924000	20:59:09.465000	09:34:19.313000
							09:34:19.491000	12:00:44.670000		10:17:47.555000	10:28:59.074000	09:49:29.938000	09:41:16.081000	20:59:09.662000	09:34:19.491000
							09:34:19.676000	12:00:44.868000		10:17:47.745000	10:28:59.258000	09:49:30.135000	09:41:16.252000	20:59:09.871000	09:34:19.676000
							09:34:19.855000	12:00:45.075000		10:17:47.919000	10:28:59.437000	09:49:30.316000	09:41:16.408000	20:59:10.068000	09:34:19.855000
							09:34:20.040000	12:00:45.275000		10:17:48.110000	10:28:59.620000	09:49:30.510000	09:41:16.576000	20:59:10.276000	09:34:20.040000
							09:34:20.220000	12:00:45.482000		10:17:48.284000	10:28:59.800000	09:49:30.692000	09:41:16.733000	20:59:10.473000	09:34:20.220000
							09:34:20.412000	12:00:45.682000		10:17:48.474000	10:28:59.979000	09:49:30.885000	09:41:16.902000	20:59:10.682000	09:34:20.412000
							09:34:20.595000	12:00:45.892000		10:17:48.648000	10:29:00.157000	09:49:31.072000	09:41:17.057000	20:59:10.879000	09:34:20.595000
							09:34:20.787000	12:00:46.092000		10:17:48.837000	10:29:00.342000	09:49:31.262000	09:41:17.229000	20:59:11.087000	09:34:20.787000
							09:34:20.969000	12:00:46.301000		10:17:49.011000	10:29:00.520000	09:49:31.448000	09:41:17.384000	20:59:11.281000	09:34:20.969000
							09:34:21.156000	12:00:46.499000		10:17:49.200000	10:29:00.703000	09:49:31.641000	09:41:17.551000	20:59:11.489000	09:34:21.156000
							09:34:21.334000	12:00:46.708000		10:17:49.375000	10:29:00.881000	09:49:31.829000	09:41:17.708000	20:59:11.685000	09:34:21.334000
							09:34:21.519000	12:00:46.908000		10:17:49.564000	10:29:01.068000	09:49:32.020000	09:41:17.879000	20:59:11.893000	09:34:21.519000
							09:34:21.697000	12:00:47.116000		10:17:49.737000	10:29:01.251000	09:49:32.207000	09:41:18.034000	20:59:12.087000	09:34:21.697000
							09:34:21.881000	12:00:47.314000		10:17:49.930000	10:29:01.435000	09:49:32.398000	09:41:18.205000	20:59:12.292000	09:34:21.881000
							09:34:22.057000	12:00:47.523000		10:17:50.102000	10:29:01.616000	09:49:32.586000	09:41:18.359000	20:59:12.489000	09:34:22.057000
							09:34:22.239000	12:00:47.723000		10:17:50.291000	10:29:01.801000	09:49:32.776000	09:41:18.528000	20:59:12.693000	09:34:22.239000
							09:34:22.414000	12:00:47.933000		10:17:50.466000	10:29:01.982000	09:49:32.963000	09:41:18.686000	20:59:12.888000	09:34:22.414000
							09:34:22.597000	12:00:48.131000		10:17:50.657000	10:29:02.172000	09:49:33.154000	09:41:18.854000	20:59:13.094000	09:34:22.597000
							09:34:22.771000	12:00:48.338000		10:17:50.830000	10:29:02.344000	09:49:33.340000	09:41:19.009000	20:59:13.288000	09:34:22.771000
							09:34:22.952000	12:00:48.534000		10:17:51.019000	10:29:02.529000	09:49:33.532000	09:41:19.180000	20:59:13.497000	09:34:22.952000
							09:34:23.127000	12:00:48.742000		10:17:51.194000	10:29:02.707000	09:49:33.717000	09:41:19.335000	20:59:13.691000	09:34:23.127000
							09:34:23.308000	12:00:48.939000		10:17:51.384000	10:29:02.889000	09:49:33.909000	09:41:19.504000	20:59:13.897000	09:34:23.308000
							09:34:23.478000	12:00:49.147000		10:17:51.557000	10:29:03.066000	09:49:34.095000	09:41:19.661000	20:59:14.095000	09:34:23.478000
							09:34:23.659000	12:00:49.345000		10:17:51.746000	10:29:03.248000	09:49:34.286000	09:41:19.829000	20:59:14.301000	09:34:23.659000
							09:34:23.828000	12:00:49.553000		10:17:51.921000	10:29:03.425000	09:49:34.471000	09:41:19.986000	20:59:14.494000	09:34:23.828000
							09:34:24.008000	12:00:49.751000		10:17:52.109000	10:29:03.609000	09:49:34.662000	09:41:20.156000	20:59:14.702000	09:34:24.008000
							09:34:24.179000	12:00:49.959000		10:17:52.283000	10:29:03.786000	09:49:34.846000	09:41:20.313000	20:59:14.898000	09:34:24.179000
							09:34:24.362000	12:00:50.157000		10:17:52.472000	10:29:03.968000	09:49:35.038000	09:41:20.480000	20:59:15.105000	09:34:24.362000
							09:34:24.531000	12:00:50.365000		10:17:52.646000	10:29:04.146000	09:49:35.222000	09:41:20.637000	20:59:15.301000	09:34:24.531000
							09:34:24.713000	12:00:50.560000		10:17:52.834000	10:29:04.327000	09:49:35.410000	09:41:20.807000	20:59:15.507000	09:34:24.713000
							09:34:24.883000	12:00:50.769000		10:17:53.007000	10:29:04.503000	09:49:35.595000	09:41:20.962000	20:59:15.706000	09:34:24.883000
							09:34:25.063000	12:00:50.967000		10:17:53.196000	10:29:04.685000	09:49:35.785000	09:41:21.134000	20:59:15.912000	09:34:25.063000
							09:34:25.231000	12:00:51.175000		10:17:53.369000	10:29:04.864000	09:49:35.967000	09:41:21.288000	20:59:16.107000	09:34:25.231000
							09:34:25.411000	12:00:51.370000		10:17:53.559000	10:29:05.044000	09:49:36.157000	09:41:21.457000	20:59:16.318000	09:34:25.411000
							09:34:25.581000	12:00:51.577000		10:17:53.729000	10:29:05.220000	09:49:36.343000	09:41:21.613000	20:59:16.514000	09:34:25.581000
							09:34:25.762000	12:00:51.772000		10:17:53.917000	10:29:05.402000	09:49:36.530000	09:41:21.782000	20:59:16.722000	09:34:25.762000
							09:34:25.933000	12:00:51.980000		10:17:54.090000	10:29:05.577000	09:49:36.714000	09:41:21.939000	20:59:16.917000	09:34:25.933000
							09:34:26.114000	12:00:52.178000		10:17:54.279000	10:29:05.757000	09:49:36.905000	09:41:22.110000	20:59:17.127000	09:34:26.114000
							09:34:26.286000	12:00:52.386000		10:17:54.451000	10:29:05.933000	09:49:37.087000	09:41:22.267000	20:59:17.323000	09:34:26.286000
							09:34:26.467000	12:00:52.584000		10:17:54.640000	10:29:06.116000	09:49:37.276000	09:41:22.437000	20:59:17.529000	09:34:26.467000
							09:34:26.638000	12:00:52.792000		10:17:54.813000	10:29:06.290000	09:49:37.459000	09:41:22.593000	20:59:17.729000	09:34:26.638000
							09:34:26.818000	12:00:52.990000		10:17:55	10:29:06.471000	09:49:37.649000	09:41:22.766000	20:59:17.936000	09:34:26.818000
							09:34:26.991000	12:00:53.198000		10:17:55.173000	10:29:06.648000	09:49:37.834000	09:41:22.919000	20:59:18.131000	09:34:26.991000
							09:34:27.173000	12:00:53.395000		10:17:55.359000	10:29:06.830000	09:49:38.023000	09:41:23.091000	20:59:18.342000	09:34:27.173000
							09:34:27.344000	12:00:53.605000		10:17:55.531000	10:29:07.007000	09:49:38.206000	09:41:23.248000	20:59:18.536000	09:34:27.344000
							09:34:27.523000	12:00:53.801000		10:17:55.719000	10:29:07.188000	09:49:38.395000	09:41:23.419000	20:59:18.743000	09:34:27.523000
							09:34:27.697000	12:00:54.009000		10:17:55.893000	10:29:07.364000	09:49:38.580000	09:41:23.576000	20:59:18.939000	09:34:27.697000
							09:34:27.878000	12:00:54.206000		10:17:56.081000	10:29:07.547000	09:49:38.768000	09:41:23.747000	20:59:19.148000	09:34:27.878000
							09:34:28.047000	12:00:54.415000		10:17:56.252000	10:29:07.723000	09:49:38.955000	09:41:23.905000	20:59:19.344000	09:34:28.047000
							09:34:28.228000	12:00:54.610000		10:17:56.441000	10:29:07.902000	09:49:39.144000	09:41:24.076000	20:59:19.550000	09:34:28.228000
							09:34:28.396000	12:00:54.818000		10:17:56.614000	10:29:08.080000	09:49:39.327000	09:41:24.231000	20:59:19.749000	09:34:28.396000
							09:34:28.575000	12:00:55.013000		10:17:56.803000	10:29:08.258000	09:49:39.517000	09:41:24.402000	20:59:19.956000	09:34:28.575000
							09:34:28.745000	12:00:55.222000		10:17:56.973000	10:29:08.434000	09:49:39.701000	09:41:24.560000	20:59:20.153000	09:34:28.745000
							09:34:28.925000	12:00:55.415000		10:17:57.162000	10:29:08.615000	09:49:39.890000	09:41:24.731000	20:59:20.360000	09:34:28.925000
							09:34:29.096000	12:00:55.622000		10:17:57.335000	10:29:08.790000	09:49:40.074000	09:41:24.887000	20:59:20.555000	09:34:29.096000
							09:34:29.274000	12:00:55.817000		10:17:57.522000	10:29:08.969000	09:49:40.262000	09:41:25.059000	20:59:20.764000	09:34:29.274000
							09:34:29.442000	12:00:56.026000		10:17:57.697000	10:29:09.143000	09:49:40.446000	09:41:25.215000	20:59:20.961000	09:34:29.442000
							09:34:29.619000	12:00:56.221000		10:17:57.884000	10:29:09.322000	09:49:40.633000	09:41:25.385000	20:59:21.169000	09:34:29.619000
							09:34:29.791000	12:00:56.428000		10:17:58.056000	10:29:09.497000	09:49:40.820000	09:41:25.541000	20:59:21.367000	09:34:29.791000
							09:34:29.967000	12:00:56.627000		10:17:58.245000	10:29:09.676000	09:49:41.010000	09:41:25.713000	20:59:21.574000	09:34:29.967000
							09:34:30.139000	12:00:56.833000		10:17:58.417000	10:29:09.852000	09:49:41.190000	09:41:25.869000	20:59:21.773000	09:34:30.139000
							09:34:30.317000	12:00:57.030000		10:17:58.604000	10:29:10.032000	09:49:41.377000	09:41:26.040000	20:59:21.981000	09:34:30.317000
							09:34:30.486000	12:00:57.240000		10:17:58.780000	10:29:10.206000	09:49:41.561000	09:41:26.198000	20:59:22.181000	09:34:30.486000
							09:34:30.665000	12:00:57.439000		10:17:58.966000	10:29:10.384000	09:49:41.748000	09:41:26.367000	20:59:22.390000	09:34:30.665000
							09:34:30.836000	12:00:57.649000		10:17:59.139000	10:29:10.558000	09:49:41.930000	09:41:26.524000	20:59:22.586000	09:34:30.836000
							09:34:31.015000	12:00:57.847000		10:17:59.328000	10:29:10.739000	09:49:42.119000	09:41:26.696000	20:59:22.795000	09:34:31.015000
							09:34:31.186000	12:00:58.056000		10:17:59.499000	10:29:10.917000	09:49:42.302000	09:41:26.852000	20:59:22.993000	09:34:31.186000
							09:34:31.364000	12:00:58.255000		10:17:59.688000	10:29:11.097000	09:49:42.489000	09:41:27.022000	20:59:23.204000	09:34:31.364000
							09:34:31.535000	12:00:58.464000		10:17:59.859000	10:29:11.269000	09:49:42.675000	09:41:27.179000	20:59:23.401000	09:34:31.535000
							09:34:31.715000	12:00:58.665000		10:18:00.046000	10:29:11.451000	09:49:42.862000	09:41:27.350000	20:59:23.607000	09:34:31.715000
							09:34:31.886000	12:00:58.873000		10:18:00.219000	10:29:11.625000	09:49:43.042000	09:41:27.507000	20:59:23.809000	09:34:31.886000
							09:34:32.067000	12:00:59.070000		10:18:00.407000	10:29:11.806000	09:49:43.231000	09:41:27.678000	20:59:24.014000	09:34:32.067000
							09:34:32.240000	12:00:59.279000		10:18:00.581000	10:29:11.980000	09:49:43.414000	09:41:27.838000	20:59:24.211000	09:34:32.240000
							09:34:32.420000	12:00:59.477000		10:18:00.768000	10:29:12.160000	09:49:43.602000	09:41:28.007000	20:59:24.419000	09:34:32.420000
							09:34:32.593000	12:00:59.684000		10:18:00.942000	10:29:12.332000	09:49:43.786000	09:41:28.164000	20:59:24.615000	09:34:32.593000
							09:34:32.774000	12:00:59.879000		10:18:01.129000	10:29:12.511000	09:49:43.971000	09:41:28.336000	20:59:24.822000	09:34:32.774000
							09:34:32.945000	12:01:00.087000		10:18:01.303000	10:29:12.685000	09:49:44.154000	09:41:28.494000	20:59:25.017000	09:34:32.945000
							09:34:33.125000	12:01:00.283000		10:18:01.492000	10:29:12.865000	09:49:44.339000	09:41:28.665000	20:59:25.223000	09:34:33.125000
							09:34:33.298000	12:01:00.492000		10:18:01.662000	10:29:13.038000	09:49:44.520000	09:41:28.822000	20:59:25.418000	09:34:33.298000
							09:34:33.482000	12:01:00.687000		10:18:01.851000	10:29:13.217000	09:49:44.708000	09:41:28.992000	20:59:25.623000	09:34:33.482000
							09:34:33.656000	12:01:00.897000		10:18:02.023000	10:29:13.390000	09:49:44.889000	09:41:29.150000	20:59:25.819000	09:34:33.656000
							09:34:33.840000	12:01:01.092000		10:18:02.213000	10:29:13.567000	09:49:45.075000	09:41:29.321000	20:59:26.026000	09:34:33.840000
							09:34:34.014000	12:01:01.301000		10:18:02.383000	10:29:13.742000	09:49:45.257000	09:41:29.478000	20:59:26.218000	09:34:34.014000
							09:34:34.194000	12:01:01.495000		10:18:02.570000	10:29:13.922000	09:49:45.445000	09:41:29.650000	20:59:26.424000	09:34:34.194000
							09:34:34.368000	12:01:01.702000		10:18:02.741000	10:29:14.097000	09:49:45.627000	09:41:29.808000	20:59:26.618000	09:34:34.368000
							09:34:34.549000	12:01:01.895000		10:18:02.929000	10:29:14.276000	09:49:45.812000	09:41:29.977000	20:59:26.823000	09:34:34.549000
							09:34:34.723000	12:01:02.101000		10:18:03.101000	10:29:14.451000	09:49:45.993000	09:41:30.134000	20:59:27.017000	09:34:34.723000
							09:34:34.905000	12:01:02.293000		10:18:03.289000	10:29:14.631000	09:49:46.182000	09:41:30.307000	20:59:27.220000	09:34:34.905000
							09:34:35.078000	12:01:02.498000		10:18:03.460000	10:29:14.806000	09:49:46.364000	09:41:30.465000	20:59:27.412000	09:34:35.078000
							09:34:35.259000	12:01:02.693000		10:18:03.648000	10:29:14.985000	09:49:46.550000	09:41:30.634000	20:59:27.619000	09:34:35.259000
							09:34:35.432000	12:01:02.899000		10:18:03.820000	10:29:15.161000	09:49:46.731000	09:41:30.792000	20:59:27.811000	09:34:35.432000
							09:34:35.614000	12:01:03.092000		10:18:04.007000	10:29:15.340000	09:49:46.921000	09:41:30.965000	20:59:28.016000	09:34:35.614000
							09:34:35.785000	12:01:03.300000		10:18:04.179000	10:29:15.516000	09:49:47.103000	09:41:31.123000	20:59:28.211000	09:34:35.785000
							09:34:35.968000	12:01:03.496000		10:18:04.368000	10:29:15.696000	09:49:47.291000	09:41:31.294000	20:59:28.415000	09:34:35.968000
							09:34:36.143000	12:01:03.700000		10:18:04.538000	10:29:15.874000	09:49:47.472000	09:41:31.452000	20:59:28.608000	09:34:36.143000
							09:34:36.323000	12:01:03.897000		10:18:04.725000	10:29:16.053000	09:49:47.656000	09:41:31.623000	20:59:28.812000	09:34:36.323000
							09:34:36.497000	12:01:04.103000		10:18:04.897000	10:29:16.231000	09:49:47.838000	09:41:31.779000	20:59:29.004000	09:34:36.497000
							09:34:36.681000	12:01:04.300000		10:18:05.086000	10:29:16.410000	09:49:48.027000	09:41:31.949000	20:59:29.211000	09:34:36.681000
							09:34:36.852000	12:01:04.508000		10:18:05.260000	10:29:16.586000	09:49:48.208000	09:41:32.106000	20:59:29.404000	09:34:36.852000
							09:34:37.035000	12:01:04.703000		10:18:05.448000	10:29:16.767000	09:49:48.396000	09:41:32.277000	20:59:29.611000	09:34:37.035000
							09:34:37.206000	12:01:04.912000		10:18:05.618000	10:29:16.941000	09:49:48.577000	09:41:32.436000	20:59:29.803000	09:34:37.206000
							09:34:37.386000	12:01:05.104000		10:18:05.806000	10:29:17.122000	09:49:48.764000	09:41:32.604000	20:59:30.010000	09:34:37.386000
							09:34:37.562000	12:01:05.310000		10:18:05.977000	10:29:17.296000	09:49:48.946000	09:41:32.764000	20:59:30.204000	09:34:37.562000
							09:34:37.740000	12:01:05.504000		10:18:06.162000	10:29:17.477000	09:49:49.135000	09:41:32.932000	20:59:30.407000	09:34:37.740000
							09:34:37.914000	12:01:05.712000		10:18:06.334000	10:29:17.653000	09:49:49.316000	09:41:33.090000	20:59:30.602000	09:34:37.914000
							09:34:38.092000	12:01:05.907000		10:18:06.522000	10:29:17.836000	09:49:49.503000	09:41:33.259000	20:59:30.806000	09:34:38.092000
							09:34:38.266000	12:01:06.116000		10:18:06.696000	10:29:18.011000	09:49:49.685000	09:41:33.416000	20:59:30.998000	09:34:38.266000
							09:34:38.445000	12:01:06.311000		10:18:06.881000	10:29:18.191000	09:49:49.874000	09:41:33.587000	20:59:31.203000	09:34:38.445000
							09:34:38.619000	12:01:06.522000		10:18:07.053000	10:29:18.366000	09:49:50.055000	09:41:33.748000	20:59:31.395000	09:34:38.619000
							09:34:38.797000	12:01:06.719000		10:18:07.241000	10:29:18.548000	09:49:50.241000	09:41:33.918000	20:59:31.599000	09:34:38.797000
							09:34:38.970000	12:01:06.924000		10:18:07.414000	10:29:18.724000	09:49:50.425000	09:41:34.073000	20:59:31.790000	09:34:38.970000
							09:34:39.152000	12:01:07.121000		10:18:07.599000	10:29:18.906000	09:49:50.611000	09:41:34.246000	20:59:31.992000	09:34:39.152000
							09:34:39.324000	12:01:07.328000		10:18:07.773000	10:29:19.086000	09:49:50.790000	09:41:34.403000	20:59:32.184000	09:34:39.324000
							09:34:39.506000	12:01:07.525000		10:18:07.958000	10:29:19.271000	09:49:50.983000	09:41:34.575000	20:59:32.385000	09:34:39.506000
							09:34:39.679000	12:01:07.730000		10:18:08.129000	10:29:19.448000	09:49:51.162000	09:41:34.730000	20:59:32.576000	09:34:39.679000
							09:34:39.859000	12:01:07.926000		10:18:08.318000	10:29:19.629000	09:49:51.347000	09:41:34.902000	20:59:32.777000	09:34:39.859000
							09:34:40.033000	12:01:08.133000		10:18:08.489000	10:29:19.807000	09:49:51.531000	09:41:35.059000	20:59:32.970000	09:34:40.033000
							09:34:40.214000	12:01:08.326000		10:18:08.674000	10:29:19.989000	09:49:51.717000	09:41:35.230000	20:59:33.172000	09:34:40.214000
							09:34:40.385000	12:01:08.530000		10:18:08.846000	10:29:20.167000	09:49:51.900000	09:41:35.389000	20:59:33.364000	09:34:40.385000
							09:34:40.565000	12:01:08.729000		10:18:09.032000	10:29:20.347000	09:49:52.086000	09:41:35.560000	20:59:33.569000	09:34:40.565000
							09:34:40.738000	12:01:08.934000		10:18:09.204000	10:29:20.525000	09:49:52.267000	09:41:35.717000	20:59:33.762000	09:34:40.738000
							09:34:40.921000	12:01:09.128000		10:18:09.392000	10:29:20.708000	09:49:52.457000	09:41:35.890000	20:59:33.966000	09:34:40.921000
							09:34:41.095000	12:01:09.332000		10:18:09.562000	10:29:20.885000	09:49:52.637000	09:41:36.047000	20:59:34.161000	09:34:41.095000
							09:34:41.281000	12:01:09.528000		10:18:09.749000	10:29:21.066000	09:49:52.826000	09:41:36.216000	20:59:34.364000	09:34:41.281000
							09:34:41.454000	12:01:09.734000		10:18:09.919000	10:29:21.245000	09:49:53.008000	09:41:36.374000	20:59:34.558000	09:34:41.454000
							09:34:41.638000	12:01:09.928000		10:18:10.107000	10:29:21.426000	09:49:53.195000	09:41:36.546000	20:59:34.761000	09:34:41.638000
							09:34:41.812000	12:01:10.134000		10:18:10.277000	10:29:21.601000	09:49:53.378000	09:41:36.703000	20:59:34.953000	09:34:41.812000
							09:34:41.994000	12:01:10.330000		10:18:10.464000	10:29:21.782000	09:49:53.565000	09:41:36.874000	20:59:35.157000	09:34:41.994000
							09:34:42.167000	12:01:10.533000		10:18:10.636000	10:29:21.958000	09:49:53.746000	09:41:37.031000	20:59:35.347000	09:34:42.167000
							09:34:42.347000	12:01:10.728000		10:18:10.823000	10:29:22.139000	09:49:53.933000	09:41:37.203000	20:59:35.552000	09:34:42.347000
							09:34:42.519000	12:01:10.933000		10:18:10.993000	10:29:22.317000	09:49:54.115000	09:41:37.361000	20:59:35.743000	09:34:42.519000
							09:34:42.697000	12:01:11.125000		10:18:11.181000	10:29:22.498000	09:49:54.302000	09:41:37.531000	20:59:35.946000	09:34:42.697000
							09:34:42.865000	12:01:11.330000		10:18:11.352000	10:29:22.674000	09:49:54.484000	09:41:37.689000	20:59:36.136000	09:34:42.865000
							09:34:43.041000	12:01:11.521000		10:18:11.538000	10:29:22.855000	09:49:54.673000	09:41:37.861000	20:59:36.338000	09:34:43.041000
							09:34:43.210000	12:01:11.728000		10:18:11.707000	10:29:23.034000	09:49:54.854000	09:41:38.017000	20:59:36.530000	09:34:43.210000
							09:34:43.385000	12:01:11.920000		10:18:11.894000	10:29:23.211000	09:49:55.040000	09:41:38.188000	20:59:36.730000	09:34:43.385000
							09:34:43.555000	12:01:12.125000		10:18:12.065000	10:29:23.391000	09:49:55.225000	09:41:38.347000	20:59:36.922000	09:34:43.555000
							09:34:43.730000	12:01:12.317000		10:18:12.249000	10:29:23.571000	09:49:55.407000	09:41:38.519000	20:59:37.126000	09:34:43.730000
							09:34:43.897000	12:01:12.521000		10:18:12.421000	10:29:23.747000	09:49:55.588000	09:41:38.676000	20:59:37.317000	09:34:43.897000
							09:34:44.074000	12:01:12.714000		10:18:12.605000	10:29:23.929000	09:49:55.776000	09:41:38.848000	20:59:37.519000	09:34:44.074000
							09:34:44.240000	12:01:12.918000		10:18:12.778000	10:29:24.104000	09:49:55.958000	09:41:39.007000	20:59:37.713000	09:34:44.240000
							09:34:44.414000	12:01:13.113000		10:18:12.964000	10:29:24.284000	09:49:56.144000	09:41:39.178000	20:59:37.915000	09:34:44.414000
							09:34:44.581000	12:01:13.317000		10:18:13.135000	10:29:24.461000	09:49:56.327000	09:41:39.338000	20:59:38.108000	09:34:44.581000
							09:34:44.755000	12:01:13.513000		10:18:13.322000	10:29:24.639000	09:49:56.513000	09:41:39.511000	20:59:38.311000	09:34:44.755000
							09:34:44.923000	12:01:13.718000		10:18:13.492000	10:29:24.814000	09:49:56.695000	09:41:39.668000	20:59:38.505000	09:34:44.923000
							09:34:45.100000	12:01:13.913000		10:18:13.677000	10:29:24.997000	09:49:56.883000	09:41:39.842000	20:59:38.709000	09:34:45.100000
							09:34:45.264000	12:01:14.120000		10:18:13.848000	10:29:25.171000	09:49:57.062000	09:41:40	20:59:38.903000	09:34:45.264000
							09:34:45.438000	12:01:14.314000		10:18:14.036000	10:29:25.349000	09:49:57.249000	09:41:40.171000	20:59:39.108000	09:34:45.438000
							09:34:45.603000	12:01:14.520000		10:18:14.206000	10:29:25.524000	09:49:57.429000	09:41:40.330000	20:59:39.299000	09:34:45.603000
							09:34:45.777000	12:01:14.715000		10:18:14.390000	10:29:25.702000	09:49:57.615000	09:41:40.503000	20:59:39.502000	09:34:45.777000
							09:34:45.943000	12:01:14.922000		10:18:14.562000	10:29:25.877000	09:49:57.799000	09:41:40.664000	20:59:39.696000	09:34:45.943000
							09:34:46.115000	12:01:15.116000		10:18:14.747000	10:29:26.055000	09:49:57.983000	09:41:40.835000	20:59:39.898000	09:34:46.115000
							09:34:46.280000	12:01:15.322000		10:18:14.915000	10:29:26.230000	09:49:58.165000	09:41:40.994000	20:59:40.093000	09:34:46.280000
							09:34:46.451000	12:01:15.513000		10:18:15.101000	10:29:26.409000	09:49:58.352000	09:41:41.165000	20:59:40.299000	09:34:46.451000
							09:34:46.616000	12:01:15.721000		10:18:15.271000	10:29:26.585000	09:49:58.532000	09:41:41.326000	20:59:40.491000	09:34:46.616000
							09:34:46.790000	12:01:15.915000		10:18:15.457000	10:29:26.766000	09:49:58.720000	09:41:41.499000	20:59:40.697000	09:34:46.790000
							09:34:46.954000	12:01:16.123000		10:18:15.628000	10:29:26.940000	09:49:58.910000	09:41:41.654000	20:59:40.889000	09:34:46.954000
							09:34:47.127000	12:01:16.315000		10:18:15.813000	10:29:27.122000	09:49:59.090000	09:41:41.826000	20:59:41.093000	09:34:47.127000
							09:34:47.293000	12:01:16.521000		10:18:15.983000	10:29:27.299000	09:49:59.274000	09:41:41.986000	20:59:41.283000	09:34:47.293000
							09:34:47.464000	12:01:16.718000		10:18:16.169000	10:29:27.483000	09:49:59.460000	09:41:42.158000	20:59:41.485000	09:34:47.464000
							09:34:47.627000	12:01:16.922000		10:18:16.340000	10:29:27.658000	09:49:59.645000	09:41:42.317000	20:59:41.680000	09:34:47.627000
							09:34:47.801000	12:01:17.116000		10:18:16.523000	10:29:27.841000	09:49:59.830000	09:41:42.492000	20:59:41.881000	09:34:47.801000
							09:34:47.964000	12:01:17.322000		10:18:16.693000	10:29:28.021000	09:50:00.014000	09:41:42.648000	20:59:42.073000	09:34:47.964000
							09:34:48.137000	12:01:17.516000		10:18:16.880000	10:29:28.200000	09:50:00.204000	09:41:42.820000	20:59:42.274000	09:34:48.137000
							09:34:48.300000	12:01:17.724000		10:18:17.050000	10:29:28.379000	09:50:00.386000	09:41:42.979000	20:59:42.467000	09:34:48.300000
							09:34:48.475000	12:01:17.917000		10:18:17.234000	10:29:28.561000	09:50:00.573000	09:41:43.154000	20:59:42.669000	09:34:48.475000
							09:34:48.641000	12:01:18.123000		10:18:17.405000	10:29:28.741000	09:50:00.754000	09:41:43.310000	20:59:42.861000	09:34:48.641000
							09:34:48.814000	12:01:18.318000		10:18:17.590000	10:29:28.920000	09:50:00.942000	09:41:43.483000	20:59:43.065000	09:34:48.814000
							09:34:48.977000	12:01:18.524000		10:18:17.760000	10:29:29.099000	09:50:01.123000	09:41:43.644000	20:59:43.259000	09:34:48.977000
							09:34:49.150000	12:01:18.718000		10:18:17.946000	10:29:29.280000	09:50:01.312000	09:41:43.816000	20:59:43.462000	09:34:49.150000
							09:34:49.313000	12:01:18.925000		10:18:18.117000	10:29:29.458000	09:50:01.495000	09:41:43.973000	20:59:43.657000	09:34:49.313000
							09:34:49.488000	12:01:19.117000		10:18:18.304000	10:29:29.641000	09:50:01.681000	09:41:44.146000	20:59:43.862000	09:34:49.488000
							09:34:49.650000	12:01:19.326000		10:18:18.474000	10:29:29.816000	09:50:01.864000	09:41:44.304000	20:59:44.055000	09:34:49.650000
							09:34:49.823000	12:01:19.522000		10:18:18.659000	10:29:29.996000	09:50:02.052000	09:41:44.476000	20:59:44.257000	09:34:49.823000
							09:34:49.986000	12:01:19.730000		10:18:18.830000	10:29:30.174000	09:50:02.236000	09:41:44.637000	20:59:44.449000	09:34:49.986000
							09:34:50.160000	12:01:19.925000		10:18:19.015000	10:29:30.355000	09:50:02.424000	09:41:44.809000	20:59:44.657000	09:34:50.160000
							09:34:50.326000	12:01:20.132000		10:18:19.187000	10:29:30.529000	09:50:02.605000	09:41:44.967000	20:59:44.850000	09:34:50.326000
							09:34:50.500000	12:01:20.329000		10:18:19.372000	10:29:30.709000	09:50:02.794000	09:41:45.140000	20:59:45.055000	09:34:50.500000
							09:34:50.665000	12:01:20.538000		10:18:19.542000	10:29:30.886000	09:50:02.975000	09:41:45.297000	20:59:45.248000	09:34:50.665000
							09:34:50.836000	12:01:20.733000		10:18:19.729000	10:29:31.068000	09:50:03.163000	09:41:45.471000	20:59:45.451000	09:34:50.836000
							09:34:51.003000	12:01:20.940000		10:18:19.899000	10:29:31.245000	09:50:03.347000	09:41:45.629000	20:59:45.646000	09:34:51.003000
							09:34:51.180000	12:01:21.135000		10:18:20.087000	10:29:31.426000	09:50:03.534000	09:41:45.802000	20:59:45.850000	09:34:51.180000
							09:34:51.345000	12:01:21.343000		10:18:20.257000	10:29:31.600000	09:50:03.715000	09:41:45.960000	20:59:46.044000	09:34:51.345000
							09:34:51.521000	12:01:21.536000		10:18:20.442000	10:29:31.780000	09:50:03.905000	09:41:46.133000	20:59:46.250000	09:34:51.521000
							09:34:51.691000	12:01:21.743000		10:18:20.613000	10:29:31.957000	09:50:04.084000	09:41:46.292000	20:59:46.445000	09:34:51.691000
							09:34:51.868000	12:01:21.936000		10:18:20.800000	10:29:32.139000	09:50:04.271000	09:41:46.466000	20:59:46.648000	09:34:51.868000
							09:34:52.038000	12:01:22.142000		10:18:20.969000	10:29:32.315000	09:50:04.452000	09:41:46.624000	20:59:46.843000	09:34:52.038000
							09:34:52.218000	12:01:22.338000		10:18:21.156000	10:29:32.496000	09:50:04.640000	09:41:46.796000	20:59:47.048000	09:34:52.218000
							09:34:52.388000	12:01:22.543000		10:18:21.325000	10:29:32.671000	09:50:04.821000	09:41:46.956000	20:59:47.241000	09:34:52.388000
							09:34:52.566000	12:01:22.737000		10:18:21.512000	10:29:32.848000	09:50:05.007000	09:41:47.127000	20:59:47.447000	09:34:52.566000
							09:34:52.739000	12:01:22.944000		10:18:21.681000	10:29:33.026000	09:50:05.189000	09:41:47.287000	20:59:47.642000	09:34:52.739000
							09:34:52.922000	12:01:23.138000		10:18:21.868000	10:29:33.203000	09:50:05.376000	09:41:47.458000	20:59:47.848000	09:34:52.922000
							09:34:53.094000	12:01:23.344000		10:18:22.038000	10:29:33.378000	09:50:05.557000	09:41:47.616000	20:59:48.042000	09:34:53.094000
							09:34:53.276000	12:01:23.537000		10:18:22.224000	10:29:33.559000	09:50:05.744000	09:41:47.791000	20:59:48.248000	09:34:53.276000
							09:34:53.449000	12:01:23.742000		10:18:22.396000	10:29:33.731000	09:50:05.926000	09:41:47.949000	20:59:48.443000	09:34:53.449000
							09:34:53.633000	12:01:23.936000		10:18:22.581000	10:29:33.911000	09:50:06.115000	09:41:48.121000	20:59:48.649000	09:34:53.633000
							09:34:53.814000	12:01:24.139000		10:18:22.751000	10:29:34.087000	09:50:06.295000	09:41:48.281000	20:59:48.844000	09:34:53.814000
							09:34:54.004000	12:01:24.334000		10:18:22.936000	10:29:34.266000	09:50:06.481000	09:41:48.451000	20:59:49.052000	09:34:54.004000
							09:34:54.193000	12:01:24.535000		10:18:23.107000	10:29:34.440000	09:50:06.661000	09:41:48.611000	20:59:49.247000	09:34:54.193000
							09:34:54.400000	12:01:24.727000		10:18:23.294000	10:29:34.619000	09:50:06.848000	09:41:48.782000	20:59:49.454000	09:34:54.400000
							09:34:54.612000	12:01:24.930000		10:18:23.464000	10:29:34.792000	09:50:07.030000	09:41:48.942000	20:59:49.651000	09:34:54.612000
							09:34:54.851000	12:01:25.123000		10:18:23.647000	10:29:34.972000	09:50:07.217000	09:41:49.114000	20:59:49.858000	09:34:54.851000
							09:34:55.096000	12:01:25.326000		10:18:23.817000	10:29:35.149000	09:50:07.400000	09:41:49.273000	20:59:50.053000	09:34:55.096000
							09:34:55.370000	12:01:25.519000		10:18:24.004000	10:29:35.326000	09:50:07.587000	09:41:49.449000	20:59:50.262000	09:34:55.370000
							09:34:55.652000	12:01:25.723000		10:18:24.174000	10:29:35.503000	09:50:07.766000	09:41:49.608000	20:59:50.458000	09:34:55.652000
							09:34:55.967000	12:01:25.915000		10:18:24.358000	10:29:35.682000	09:50:07.955000	09:41:49.780000	20:59:50.669000	09:34:55.967000
							09:34:56.289000	12:01:26.118000		10:18:24.528000	10:29:35.855000	09:50:08.136000	09:41:49.940000	20:59:50.866000	09:34:56.289000
							09:34:56.647000	12:01:26.309000		10:18:24.717000	10:29:36.035000	09:50:08.324000	09:41:50.112000	20:59:51.075000	09:34:56.647000
							09:34:57.014000	12:01:26.514000		10:18:24.885000	10:29:36.209000	09:50:08.504000	09:41:50.272000	20:59:51.270000	09:34:57.014000
							09:34:57.418000	12:01:26.709000		10:18:25.071000	10:29:36.389000	09:50:08.693000	09:41:50.442000	20:59:51.479000	09:34:57.418000
							09:34:57.834000	12:01:26.909000		10:18:25.241000	10:29:36.563000	09:50:08.874000	09:41:50.602000	20:59:51.673000	09:34:57.834000
							09:34:58.289000	12:01:27.102000		10:18:25.425000	10:29:36.744000	09:50:09.063000	09:41:50.775000	20:59:51.881000	09:34:58.289000
							09:34:58.757000	12:01:27.304000		10:18:25.595000	10:29:36.918000	09:50:09.243000	09:41:50.933000	20:59:52.075000	09:34:58.757000
							09:34:59.278000	12:01:27.495000		10:18:25.781000	10:29:37.097000	09:50:09.430000	09:41:51.107000	20:59:52.281000	09:34:59.278000
							09:34:59.807000	12:01:27.700000		10:18:25.951000	10:29:37.273000	09:50:09.613000	09:41:51.264000	20:59:52.477000	09:34:59.807000
							09:35:00.399000	12:01:27.892000		10:18:26.138000	10:29:37.450000	09:50:09.797000	09:41:51.438000	20:59:52.685000	09:35:00.399000
							09:35:01.002000	12:01:28.097000		10:18:26.309000	10:29:37.626000	09:50:09.981000	09:41:51.596000	20:59:52.880000	09:35:01.002000
							09:35:01.687000	12:01:28.292000		10:18:26.495000	10:29:37.804000	09:50:10.164000	09:41:51.768000	20:59:53.086000	09:35:01.687000
							09:35:02.386000	12:01:28.495000		10:18:26.665000	10:29:37.978000	09:50:10.345000	09:41:51.927000	20:59:53.282000	09:35:02.386000
							09:35:03.178000	12:01:28.689000		10:18:26.852000	10:29:38.159000	09:50:10.532000	09:41:52.101000	20:59:53.489000	09:35:03.178000
							09:35:03.997000	12:01:28.893000		10:18:27.022000	10:29:38.333000	09:50:10.712000	09:41:52.261000	20:59:53.687000	09:35:03.997000
							09:35:04.931000	12:01:29.088000		10:18:27.208000	10:29:38.513000	09:50:10.899000	09:41:52.435000	20:59:53.894000	09:35:04.931000
							09:35:05.915000	12:01:29.293000		10:18:27.378000	10:29:38.691000	09:50:11.081000	09:41:52.594000	20:59:54.089000	09:35:05.915000
							09:35:07.057000	12:01:29.485000		10:18:27.566000	10:29:38.867000	09:50:11.266000	09:41:52.767000	20:59:54.296000	09:35:07.057000
							09:35:08.273000	12:01:29.692000		10:18:27.736000	10:29:39.041000	09:50:11.448000	09:41:52.928000	20:59:54.492000	09:35:08.273000
							09:35:09.713000	12:01:29.885000		10:18:27.923000	10:29:39.221000	09:50:11.635000	09:41:53.101000	20:59:54.702000	09:35:09.713000
							09:35:11.294000	12:01:30.090000		10:18:28.093000	10:29:39.396000	09:50:11.816000	09:41:53.261000	20:59:54.894000	09:35:11.294000
							09:35:13.229000	12:01:30.283000		10:18:28.278000	10:29:39.574000	09:50:12.002000	09:41:53.435000	20:59:55.101000	09:35:13.229000
							09:35:15.489000	12:01:30.486000		10:18:28.449000	10:29:39.748000	09:50:12.182000	09:41:53.591000	20:59:55.298000	09:35:15.489000
							09:35:18.519000	12:01:30.679000		10:18:28.634000	10:29:39.927000	09:50:12.367000	09:41:53.765000	20:59:55.507000	09:35:18.519000
					09:38:17.441000			12:01:30.885000		10:18:28.804000	10:29:40.103000	09:50:12.550000	09:41:53.926000	20:59:55.705000	10:42:40.340000
					09:40:21.835000			12:01:31.079000		10:18:28.988000	10:29:40.279000	09:50:12.734000	09:41:54.100000	20:59:55.910000	10:42:40.685000
					09:40:22.200000			12:01:31.284000		10:18:29.157000	10:29:40.455000	09:50:12.915000	09:41:54.258000	20:59:56.106000	10:42:40.958000
					09:40:22.484000			12:01:31.478000		10:18:29.343000	10:29:40.632000	09:50:13.107000	09:41:54.433000	20:59:56.313000	10:42:41.216000
					09:40:22.759000			12:01:31.681000		10:18:29.516000	10:29:40.806000	09:50:13.282000	09:41:54.591000	20:59:56.510000	10:42:41.445000
					09:40:22.998000			12:01:31.876000		10:18:29.698000	10:29:40.985000	09:50:13.467000	09:41:54.764000	20:59:56.715000	10:42:41.675000
					09:40:23.241000			12:01:32.082000		10:18:29.869000	10:29:41.159000	09:50:13.649000	09:41:54.923000	20:59:56.910000	10:42:41.889000
					09:40:23.456000			12:01:32.273000		10:18:30.056000	10:29:41.336000	09:50:13.835000	09:41:55.096000	20:59:57.117000	10:42:42.106000
					09:40:23.681000			12:01:32.478000		10:18:30.225000	10:29:41.512000	09:50:14.015000	09:41:55.255000	20:59:57.311000	10:42:42.310000
					09:40:23.879000			12:01:32.671000		10:18:30.410000	10:29:41.690000	09:50:14.201000	09:41:55.429000	20:59:57.520000	10:42:42.521000
					09:40:24.090000			12:01:32.876000		10:18:30.581000	10:29:41.864000	09:50:14.382000	09:41:55.589000	20:59:57.711000	10:42:42.716000
					09:40:24.278000			12:01:33.069000		10:18:30.766000	10:29:42.043000	09:50:14.567000	09:41:55.760000	20:59:57.917000	10:42:42.923000
					09:40:24.480000			12:01:33.272000		10:18:30.937000	10:29:42.223000	09:50:14.748000	09:41:55.921000	20:59:58.114000	10:42:43.114000
					09:40:24.663000			12:01:33.463000		10:18:31.123000	10:29:42.395000	09:50:14.935000	09:41:56.095000	20:59:58.321000	10:42:43.312000
					09:40:24.861000			12:01:33.668000		10:18:31.291000	10:29:42.570000	09:50:15.114000	09:41:56.253000	20:59:58.512000	10:42:43.502000
					09:40:25.037000			12:01:33.859000		10:18:31.477000	10:29:42.749000	09:50:15.302000	09:41:56.429000	20:59:58.717000	10:42:43.701000
					09:40:25.230000			12:01:34.065000		10:18:31.645000	10:29:42.925000	09:50:15.481000	09:41:56.587000	20:59:58.910000	10:42:43.889000
					09:40:25.405000			12:01:34.259000		10:18:31.830000	10:29:43.105000	09:50:15.666000	09:41:56.760000	20:59:59.113000	10:42:44.084000
					09:40:25.595000			12:01:34.463000		10:18:32.001000	10:29:43.282000	09:50:15.846000	09:41:56.922000	20:59:59.303000	10:42:44.270000
					09:40:25.768000			12:01:34.654000		10:18:32.186000	10:29:43.459000	09:50:16.031000	09:41:57.094000	20:59:59.507000	10:42:44.464000
					09:40:25.951000			12:01:34.859000		10:18:32.357000	10:29:43.636000	09:50:16.212000	09:41:57.255000	20:59:59.699000	10:42:44.649000
					09:40:26.124000			12:01:35.054000		10:18:32.542000	10:29:43.815000	09:50:16.397000	09:41:57.428000	20:59:59.902000	10:42:44.843000
					09:40:26.308000			12:01:35.256000		10:18:32.710000	10:29:43.991000	09:50:16.577000	09:41:57.587000	21:00:00.092000	10:42:45.027000
					09:40:26.480000			12:01:35.448000		10:18:32.897000	10:29:44.170000	09:50:16.762000	09:41:57.759000	21:00:00.295000	10:42:45.221000
					09:40:26.663000			12:01:35.651000		10:18:33.068000	10:29:44.344000	09:50:16.942000	09:41:57.920000	21:00:00.484000	10:42:45.404000
					09:40:26.833000			12:01:35.845000		10:18:33.251000	10:29:44.526000	09:50:17.124000	09:41:58.094000	21:00:00.685000	10:42:45.599000
					09:40:27.015000			12:01:36.048000		10:18:33.421000	10:29:44.702000	09:50:17.302000	09:41:58.252000	21:00:00.875000	10:42:45.783000
					09:40:27.184000			12:01:36.241000		10:18:33.608000	10:29:44.883000	09:50:17.486000	09:41:58.427000	21:00:01.077000	10:42:45.976000
					09:40:27.367000			12:01:36.444000		10:18:33.779000	10:29:45.057000	09:50:17.666000	09:41:58.586000	21:00:01.271000	10:42:46.163000
					09:40:27.534000			12:01:36.635000		10:18:33.964000	10:29:45.237000	09:50:17.850000	09:41:58.759000	21:00:01.471000	10:42:46.361000
					09:40:27.716000			12:01:36.838000		10:18:34.136000	10:29:45.410000	09:50:18.031000	09:41:58.919000	21:00:01.663000	10:42:46.550000
					09:40:27.881000			12:01:37.032000		10:18:34.319000	10:29:45.588000	09:50:18.215000	09:41:59.093000	21:00:01.866000	10:42:46.749000
					09:40:28.062000			12:01:37.235000		10:18:34.491000	10:29:45.762000	09:50:18.395000	09:41:59.251000	21:00:02.056000	10:42:46.941000
					09:40:28.226000			12:01:37.428000		10:18:34.675000	10:29:45.940000	09:50:18.581000	09:41:59.425000	21:00:02.259000	10:42:47.144000
					09:40:28.407000			12:01:37.631000		10:18:34.847000	10:29:46.115000	09:50:18.760000	09:41:59.585000	21:00:02.449000	10:42:47.340000
					09:40:28.573000			12:01:37.823000		10:18:35.030000	10:29:46.294000	09:50:18.945000	09:41:59.759000	21:00:02.654000	10:42:47.544000
					09:40:28.749000			12:01:38.025000		10:18:35.203000	10:29:46.467000	09:50:19.125000	09:41:59.918000	21:00:02.844000	10:42:47.739000
					09:40:28.914000			12:01:38.214000		10:18:35.387000	10:29:46.646000	09:50:19.310000	09:42:00.092000	21:00:03.051000	10:42:47.945000
					09:40:29.095000			12:01:38.417000		10:18:35.558000	10:29:46.819000	09:50:19.494000	09:42:00.251000	21:00:03.243000	10:42:48.144000
					09:40:29.259000			12:01:38.610000		10:18:35.743000	10:29:46.998000	09:50:19.677000	09:42:00.425000	21:00:03.446000	10:42:48.351000
					09:40:29.438000			12:01:38.810000		10:18:35.912000	10:29:47.174000	09:50:19.858000	09:42:00.584000	21:00:03.636000	10:42:48.554000
					09:40:29.602000			12:01:39.001000		10:18:36.096000	10:29:47.353000	09:50:20.046000	09:42:00.759000	21:00:03.839000	10:42:48.766000
					09:40:29.780000			12:01:39.202000		10:18:36.266000	10:29:47.527000	09:50:20.228000	09:42:00.919000	21:00:04.030000	10:42:48.970000
					09:40:29.945000			12:01:39.395000		10:18:36.452000	10:29:47.705000	09:50:20.411000	09:42:01.092000	21:00:04.233000	10:42:49.185000
					09:40:30.121000			12:01:39.597000		10:18:36.624000	10:29:47.880000	09:50:20.593000	09:42:01.251000	21:00:04.424000	10:42:49.395000
					09:40:30.288000			12:01:39.792000		10:18:36.807000	10:29:48.058000	09:50:20.777000	09:42:01.425000	21:00:04.626000	10:42:49.613000
					09:40:30.466000			12:01:39.999000		10:18:36.978000	10:29:48.233000	09:50:20.959000	09:42:01.584000	21:00:04.817000	10:42:49.827000
					09:40:30.630000			12:01:40.192000		10:18:37.162000	10:29:48.412000	09:50:21.145000	09:42:01.758000	21:00:05.017000	10:42:50.049000
					09:40:30.812000			12:01:40.398000		10:18:37.331000	10:29:48.585000	09:50:21.327000	09:42:01.918000	21:00:05.206000	10:42:50.261000
					09:40:30.974000			12:01:40.593000		10:18:37.517000	10:29:48.765000	09:50:21.509000	09:42:02.090000	21:00:05.408000	10:42:50.483000
					09:40:31.154000			12:01:40.796000		10:18:37.685000	10:29:48.941000	09:50:21.689000	09:42:02.249000	21:00:05.602000	10:42:50.694000
					09:40:31.317000			12:01:40.990000		10:18:37.868000	10:29:49.120000	09:50:21.875000	09:42:02.422000	21:00:05.804000	10:42:50.916000
					09:40:31.496000			12:01:41.191000		10:18:38.039000	10:29:49.299000	09:50:22.057000	09:42:02.580000	21:00:05.998000	10:42:51.131000
					09:40:31.660000			12:01:41.381000		10:18:38.224000	10:29:49.478000	09:50:22.241000	09:42:02.755000	21:00:06.202000	10:42:51.353000
					09:40:31.841000			12:01:41.585000		10:18:38.392000	10:29:49.654000	09:50:22.421000	09:42:02.914000	21:00:06.395000	10:42:51.565000
					09:40:32.005000			12:01:41.775000		10:18:38.577000	10:29:49.835000	09:50:22.607000	09:42:03.090000	21:00:06.598000	10:42:51.786000
					09:40:32.185000			12:01:41.976000		10:18:38.747000	10:29:50.011000	09:50:22.787000	09:42:03.248000	21:00:06.794000	10:42:51.999000
					09:40:32.350000			12:01:42.166000		10:18:38.935000	10:29:50.193000	09:50:22.972000	09:42:03.423000	21:00:06.998000	10:42:52.216000
					09:40:32.527000			12:01:42.365000		10:18:39.102000	10:29:50.369000	09:50:23.154000	09:42:03.580000	21:00:07.195000	10:42:52.427000
					09:40:32.693000			12:01:42.556000		10:18:39.289000	10:29:50.552000	09:50:23.338000	09:42:03.754000	21:00:07.399000	10:42:52.645000
					09:40:32.871000			12:01:42.756000		10:18:39.460000	10:29:50.729000	09:50:23.521000	09:42:03.914000	21:00:07.592000	10:42:52.855000
					09:40:33.035000			12:01:42.945000		10:18:39.644000	10:29:50.912000	09:50:23.704000	09:42:04.087000	21:00:07.798000	10:42:53.073000
					09:40:33.216000			12:01:43.148000		10:18:39.815000	10:29:51.090000	09:50:23.886000	09:42:04.249000	21:00:07.992000	10:42:53.282000
					09:40:33.377000			12:01:43.335000		10:18:40.001000	10:29:51.273000	09:50:24.071000	09:42:04.422000	21:00:08.198000	10:42:53.498000
					09:40:33.557000			12:01:43.536000		10:18:40.170000	10:29:51.449000	09:50:24.251000	09:42:04.582000	21:00:08.393000	10:42:53.703000
					09:40:33.721000			12:01:43.725000		10:18:40.354000	10:29:51.632000	09:50:24.435000	09:42:04.755000	21:00:08.597000	10:42:53.916000
					09:40:33.900000			12:01:43.924000		10:18:40.524000	10:29:51.807000	09:50:24.616000	09:42:04.913000	21:00:08.793000	10:42:54.119000
					09:40:34.063000			12:01:44.112000		10:18:40.709000	10:29:51.988000	09:50:24.799000	09:42:05.088000	21:00:08.997000	10:42:54.327000
					09:40:34.239000			12:01:44.312000		10:18:40.878000	10:29:52.161000	09:50:24.978000	09:42:05.247000	21:00:09.195000	10:42:54.526000
					09:40:34.403000			12:01:44.501000		10:18:41.065000	10:29:52.340000	09:50:25.163000	09:42:05.421000	21:00:09.399000	10:42:54.730000
					09:40:34.581000			12:01:44.703000		10:18:41.236000	10:29:52.511000	09:50:25.344000	09:42:05.580000	21:00:09.593000	10:42:54.926000
					09:40:34.743000			12:01:44.891000		10:18:41.421000	10:29:52.688000	09:50:25.531000	09:42:05.753000	21:00:09.800000	10:42:55.125000
					09:40:34.923000			12:01:45.090000		10:18:41.592000	10:29:52.860000	09:50:25.709000	09:42:05.914000	21:00:09.994000	10:42:55.318000
					09:40:35.085000			12:01:45.278000		10:18:41.777000	10:29:53.037000	09:50:25.894000	09:42:06.088000	21:00:10.201000	10:42:55.515000
					09:40:35.263000			12:01:45.479000		10:18:41.947000	10:29:53.212000	09:50:26.073000	09:42:06.246000	21:00:10.397000	10:42:55.706000
					09:40:35.423000			12:01:45.668000		10:18:42.133000	10:29:53.389000	09:50:26.259000	09:42:06.417000	21:00:10.602000	10:42:55.907000
					09:40:35.601000			12:01:45.868000		10:18:42.302000	10:29:53.562000	09:50:26.439000	09:42:06.578000	21:00:10.799000	10:42:56.097000
					09:40:35.762000			12:01:46.058000		10:18:42.488000	10:29:53.740000	09:50:26.624000	09:42:06.748000	21:00:11.004000	10:42:56.294000
					09:40:35.939000			12:01:46.258000		10:18:42.660000	10:29:53.914000	09:50:26.802000	09:42:06.908000	21:00:11.199000	10:42:56.484000
					09:40:36.101000			12:01:46.446000		10:18:42.844000	10:29:54.091000	09:50:26.988000	09:42:07.081000	21:00:11.408000	10:42:56.681000
					09:40:36.276000			12:01:46.644000		10:18:43.016000	10:29:54.263000	09:50:27.167000	09:42:07.240000	21:00:11.604000	10:42:56.871000
					09:40:36.437000			12:01:46.834000		10:18:43.203000	10:29:54.443000	09:50:27.352000	09:42:07.412000	21:00:11.814000	10:42:57.071000
					09:40:36.614000			12:01:47.031000		10:18:43.370000	10:29:54.614000	09:50:27.534000	09:42:07.572000	21:00:12.012000	10:42:57.260000
					09:40:36.775000			12:01:47.220000		10:18:43.556000	10:29:54.792000	09:50:27.717000	09:42:07.743000	21:00:12.221000	10:42:57.457000
					09:40:36.950000			12:01:47.419000		10:18:43.727000	10:29:54.966000	09:50:27.897000	09:42:07.902000	21:00:12.418000	10:42:57.644000
					09:40:37.111000			12:01:47.608000		10:18:43.912000	10:29:55.145000	09:50:28.081000	09:42:08.074000	21:00:12.631000	10:42:57.839000
					09:40:37.286000			12:01:47.805000		10:18:44.082000	10:29:55.318000	09:50:28.261000	09:42:08.237000	21:00:12.828000	10:42:58.024000
					09:40:37.448000			12:01:47.993000		10:18:44.267000	10:29:55.494000	09:50:28.447000	09:42:08.408000	21:00:13.038000	10:42:58.219000
					09:40:37.623000			12:01:48.188000		10:18:44.437000	10:29:55.668000	09:50:28.629000	09:42:08.568000	21:00:13.239000	10:42:58.404000
					09:40:37.784000			12:01:48.377000		10:18:44.621000	10:29:55.845000	09:50:28.813000	09:42:08.740000	21:00:13.450000	10:42:58.600000
					09:40:37.960000			12:01:48.574000		10:18:44.792000	10:29:56.021000	09:50:28.994000	09:42:08.899000	21:00:13.649000	10:42:58.784000
					09:40:38.120000			12:01:48.759000		10:18:44.975000	10:29:56.196000	09:50:29.179000	09:42:09.073000	21:00:13.859000	10:42:58.978000
					09:40:38.295000			12:01:48.957000		10:18:45.144000	10:29:56.370000	09:50:29.358000	09:42:09.231000	21:00:14.059000	10:42:59.166000
					09:40:38.457000			12:01:49.143000		10:18:45.327000	10:29:56.551000	09:50:29.543000	09:42:09.403000	21:00:14.266000	10:42:59.359000
					09:40:38.631000			12:01:49.340000		10:18:45.495000	10:29:56.723000	09:50:29.721000	09:42:09.565000	21:00:14.462000	10:42:59.543000
					09:40:38.793000			12:01:49.527000		10:18:45.680000	10:29:56.903000	09:50:29.907000	09:42:09.740000	21:00:14.671000	10:42:59.736000
					09:40:38.966000			12:01:49.723000		10:18:45.848000	10:29:57.079000	09:50:30.087000	09:42:09.899000	21:00:14.867000	10:42:59.921000
					09:40:39.126000			12:01:49.910000		10:18:46.034000	10:29:57.257000	09:50:30.277000	09:42:10.074000	21:00:15.074000	10:43:00.114000
					09:40:39.300000			12:01:50.106000		10:18:46.203000	10:29:57.432000	09:50:30.452000	09:42:10.235000	21:00:15.267000	10:43:00.301000
					09:40:39.460000			12:01:50.292000		10:18:46.388000	10:29:57.613000	09:50:30.636000	09:42:10.408000	21:00:15.473000	10:43:00.495000
					09:40:39.635000			12:01:50.489000		10:18:46.556000	10:29:57.790000	09:50:30.815000	09:42:10.567000	21:00:15.667000	10:43:00.680000
					09:40:39.796000			12:01:50.675000		10:18:46.742000	10:29:57.970000	09:50:31	09:42:10.743000	21:00:15.872000	10:43:00.873000
					09:40:39.968000			12:01:50.872000		10:18:46.912000	10:29:58.147000	09:50:31.179000	09:42:10.901000	21:00:16.067000	10:43:01.059000
					09:40:40.129000			12:01:51.058000		10:18:47.095000	10:29:58.329000	09:50:31.362000	09:42:11.075000	21:00:16.272000	10:43:01.256000
					09:40:40.302000			12:01:51.254000		10:18:47.263000	10:29:58.504000	09:50:31.543000	09:42:11.237000	21:00:16.467000	10:43:01.441000
					09:40:40.464000			12:01:51.442000		10:18:47.449000	10:29:58.686000	09:50:31.727000	09:42:11.412000	21:00:16.674000	10:43:01.634000
					09:40:40.638000			12:01:51.638000		10:18:47.617000	10:29:58.861000	09:50:31.907000	09:42:11.574000	21:00:16.872000	10:43:01.822000
					09:40:40.797000			12:01:51.826000		10:18:47.802000	10:29:59.044000	09:50:32.090000	09:42:11.748000	21:00:17.074000	10:43:02.018000
					09:40:40.973000			12:01:52.022000		10:18:47.971000	10:29:59.220000	09:50:32.270000	09:42:11.911000	21:00:17.268000	10:43:02.206000
					09:40:41.132000			12:01:52.209000		10:18:48.155000	10:29:59.401000	09:50:32.451000	09:42:12.093000	21:00:17.475000	10:43:02.404000
					09:40:41.306000			12:01:52.404000		10:18:48.325000	10:29:59.578000	09:50:32.630000	09:42:12.258000	21:00:17.668000	10:43:02.589000
					09:40:41.465000			12:01:52.592000		10:18:48.510000	10:29:59.761000	09:50:32.815000	09:42:12.440000	21:00:17.873000	10:43:02.784000
					09:40:41.638000			12:01:52.789000		10:18:48.679000	10:29:59.936000	09:50:32.996000	09:42:12.609000	21:00:18.066000	10:43:02.969000
					09:40:41.798000			12:01:52.974000		10:18:48.866000	10:30:00.119000	09:50:33.181000	09:42:12.794000	21:00:18.269000	10:43:03.164000
					09:40:41.973000			12:01:53.174000		10:18:49.034000	10:30:00.293000	09:50:33.362000	09:42:12.962000	21:00:18.464000	10:43:03.348000
					09:40:42.132000			12:01:53.358000		10:18:49.219000	10:30:00.473000	09:50:33.549000	09:42:13.148000	21:00:18.665000	10:43:03.542000
					09:40:42.306000			12:01:53.556000		10:18:49.387000	10:30:00.648000	09:50:33.726000	09:42:13.319000	21:00:18.857000	10:43:03.726000
					09:40:42.467000			12:01:53.741000		10:18:49.571000	10:30:00.827000	09:50:33.911000	09:42:13.506000	21:00:19.057000	10:43:03.919000
					09:40:42.640000			12:01:53.938000		10:18:49.737000	10:30:01.002000	09:50:34.092000	09:42:13.677000	21:00:19.247000	10:43:04.106000
					09:40:42.799000			12:01:54.125000		10:18:49.920000	10:30:01.183000	09:50:34.277000	09:42:13.864000	21:00:19.452000	10:43:04.298000
					09:40:42.973000			12:01:54.322000		10:18:50.089000	10:30:01.355000	09:50:34.457000	09:42:14.037000	21:00:19.639000	10:43:04.482000
					09:40:43.135000			12:01:54.509000		10:18:50.272000	10:30:01.534000	09:50:34.642000	09:42:14.226000	21:00:19.844000	10:43:04.676000
					09:40:43.306000			12:01:54.706000		10:18:50.441000	10:30:01.710000	09:50:34.828000	09:42:14.397000	21:00:20.033000	10:43:04.862000
					09:40:43.467000			12:01:54.894000		10:18:50.625000	10:30:01.888000	09:50:35.006000	09:42:14.585000	21:00:20.234000	10:43:05.055000
					09:40:43.639000			12:01:55.092000		10:18:50.793000	10:30:02.063000	09:50:35.184000	09:42:14.758000	21:00:20.424000	10:43:05.239000
					09:40:43.798000			12:01:55.280000		10:18:50.976000	10:30:02.240000	09:50:35.367000	09:42:14.948000	21:00:20.629000	10:43:05.431000
					09:40:43.972000			12:01:55.480000		10:18:51.145000	10:30:02.415000	09:50:35.549000	09:42:15.121000	21:00:20.821000	10:43:05.615000
					09:40:44.132000			12:01:55.667000		10:18:51.331000	10:30:02.596000	09:50:35.732000	09:42:15.310000	21:00:21.024000	10:43:05.807000
					09:40:44.304000			12:01:55.865000		10:18:51.501000	10:30:02.771000	09:50:35.910000	09:42:15.486000	21:00:21.220000	10:43:05.992000
					09:40:44.464000			12:01:56.054000		10:18:51.683000	10:30:02.951000	09:50:36.095000	09:42:15.678000	21:00:21.425000	10:43:06.184000
					09:40:44.638000			12:01:56.253000		10:18:51.853000	10:30:03.127000	09:50:36.275000	09:42:15.856000	21:00:21.617000	10:43:06.370000
					09:40:44.794000			12:01:56.439000		10:18:52.039000	10:30:03.308000	09:50:36.461000	09:42:16.046000	21:00:21.824000	10:43:06.563000
					09:40:44.968000			12:01:56.638000		10:18:52.208000	10:30:03.485000	09:50:36.641000	09:42:16.223000	21:00:22.018000	10:43:06.746000
					09:40:45.127000			12:01:56.824000		10:18:52.392000	10:30:03.666000	09:50:36.824000	09:42:16.414000	21:00:22.224000	10:43:06.941000
					09:40:45.299000			12:01:57.024000		10:18:52.564000	10:30:03.844000	09:50:37.006000	09:42:16.591000	21:00:22.419000	10:43:07.124000
					09:40:45.459000			12:01:57.209000		10:18:52.747000	10:30:04.025000	09:50:37.197000	09:42:16.786000	21:00:22.622000	10:43:07.316000
					09:40:45.630000			12:01:57.408000		10:18:52.917000	10:30:04.200000	09:50:37.374000	09:42:16.960000	21:00:22.817000	10:43:07.500000
					09:40:45.790000			12:01:57.594000		10:18:53.098000	10:30:04.380000	09:50:37.561000	09:42:17.154000	21:00:23.022000	10:43:07.690000
					09:40:45.960000			12:01:57.791000		10:18:53.268000	10:30:04.559000	09:50:37.741000	09:42:17.332000	21:00:23.218000	10:43:07.874000
					09:40:46.118000			12:01:57.980000		10:18:53.453000	10:30:04.738000	09:50:37.924000	09:42:17.524000	21:00:23.420000	10:43:08.065000
					09:40:46.292000			12:01:58.177000		10:18:53.621000	10:30:04.913000	09:50:38.106000	09:42:17.702000	21:00:23.615000	10:43:08.248000
					09:40:46.449000			12:01:58.362000		10:18:53.804000	10:30:05.095000	09:50:38.291000	09:42:17.893000	21:00:23.817000	10:43:08.437000
					09:40:46.622000			12:01:58.560000		10:18:53.975000	10:30:05.273000	09:50:38.472000	09:42:18.070000	21:00:24.011000	10:43:08.622000
					09:40:46.778000			12:01:58.748000		10:18:54.159000	10:30:05.454000	09:50:38.655000	09:42:18.264000	21:00:24.215000	10:43:08.812000
					09:40:46.951000			12:01:58.946000		10:18:54.326000	10:30:05.632000	09:50:38.835000	09:42:18.442000	21:00:24.405000	10:43:08.999000
					09:40:47.109000			12:01:59.137000		10:18:54.510000	10:30:05.812000	09:50:39.019000	09:42:18.638000	21:00:24.609000	10:43:09.192000
					09:40:47.282000			12:01:59.335000		10:18:54.678000	10:30:05.988000	09:50:39.199000	09:42:18.814000	21:00:24.800000	10:43:09.379000
					09:40:47.440000			12:01:59.525000		10:18:54.862000	10:30:06.168000	09:50:39.385000	09:42:19.009000	21:00:25.003000	10:43:09.573000
					09:40:47.611000			12:01:59.724000		10:18:55.032000	10:30:06.342000	09:50:39.564000	09:42:19.186000	21:00:25.195000	10:43:09.759000
					09:40:47.770000			12:01:59.912000		10:18:55.214000	10:30:06.522000	09:50:39.747000	09:42:19.381000	21:00:25.398000	10:43:09.954000
					09:40:47.939000			12:02:00.113000		10:18:55.382000	10:30:06.695000	09:50:39.927000	09:42:19.560000	21:00:25.591000	10:43:10.138000
					09:40:48.097000			12:02:00.303000		10:18:55.567000	10:30:06.874000	09:50:40.112000	09:42:19.756000	21:00:25.792000	10:43:10.333000
					09:40:48.268000			12:02:00.502000		10:18:55.732000	10:30:07.048000	09:50:40.292000	09:42:19.935000	21:00:25.985000	10:43:10.519000
					09:40:48.426000			12:02:00.691000		10:18:55.918000	10:30:07.228000	09:50:40.479000	09:42:20.128000	21:00:26.185000	10:43:10.717000
					09:40:48.597000			12:02:00.892000		10:18:56.085000	10:30:07.401000	09:50:40.658000	09:42:20.305000	21:00:26.377000	10:43:10.905000
					09:40:48.755000			12:02:01.081000		10:18:56.269000	10:30:07.582000	09:50:40.842000	09:42:20.501000	21:00:26.576000	10:43:11.101000
					09:40:48.924000			12:02:01.280000		10:18:56.436000	10:30:07.757000	09:50:41.021000	09:42:20.679000	21:00:26.768000	10:43:11.289000
					09:40:49.081000			12:02:01.468000		10:18:56.619000	10:30:07.934000	09:50:41.206000	09:42:20.869000	21:00:26.970000	10:43:11.485000
					09:40:49.252000			12:02:01.668000		10:18:56.786000	10:30:08.109000	09:50:41.384000	09:42:21.046000	21:00:27.159000	10:43:11.673000
					09:40:49.409000			12:02:01.857000		10:18:56.972000	10:30:08.288000	09:50:41.570000	09:42:21.240000	21:00:27.362000	10:43:11.870000
					09:40:49.579000			12:02:02.058000		10:18:57.140000	10:30:08.463000	09:50:41.749000	09:42:21.416000	21:00:27.553000	10:43:12.059000
					09:40:49.735000			12:02:02.248000		10:18:57.323000	10:30:08.644000	09:50:41.932000	09:42:21.611000	21:00:27.754000	10:43:12.262000
					09:40:49.905000			12:02:02.448000		10:18:57.494000	10:30:08.821000	09:50:42.115000	09:42:21.786000	21:00:27.948000	10:43:12.453000
					09:40:50.063000			12:02:02.639000		10:18:57.676000	10:30:08.998000	09:50:42.298000	09:42:21.979000	21:00:28.151000	10:43:12.656000
					09:40:50.234000			12:02:02.842000		10:18:57.844000	10:30:09.175000	09:50:42.476000	09:42:22.157000	21:00:28.346000	10:43:12.852000
					09:40:50.389000			12:02:03.033000		10:18:58.031000	10:30:09.357000	09:50:42.662000	09:42:22.349000	21:00:28.549000	10:43:13.061000
					09:40:50.558000			12:02:03.234000		10:18:58.199000	10:30:09.532000	09:50:42.840000	09:42:22.523000	21:00:28.744000	10:43:13.262000
					09:40:50.713000			12:02:03.424000		10:18:58.384000	10:30:09.713000	09:50:43.025000	09:42:22.716000	21:00:28.952000	10:43:13.476000
					09:40:50.885000			12:02:03.627000		10:18:58.551000	10:30:09.890000	09:50:43.204000	09:42:22.893000	21:00:29.145000	10:43:13.675000
					09:40:51.042000			12:02:03.817000		10:18:58.734000	10:30:10.074000	09:50:43.387000	09:42:23.087000	21:00:29.349000	10:43:13.890000
					09:40:51.212000			12:02:04.020000		10:18:58.902000	10:30:10.250000	09:50:43.569000	09:42:23.263000	21:00:29.544000	10:43:14.095000
					09:40:51.368000			12:02:04.210000		10:18:59.086000	10:30:10.430000	09:50:43.753000	09:42:23.455000	21:00:29.752000	10:43:14.307000
					09:40:51.536000			12:02:04.414000		10:18:59.253000	10:30:10.607000	09:50:43.935000	09:42:23.629000	21:00:29.949000	10:43:14.511000
					09:40:51.694000			12:02:04.606000		10:18:59.437000	10:30:10.788000	09:50:44.119000	09:42:23.821000	21:00:30.157000	10:43:14.723000
					09:40:51.864000			12:02:04.809000		10:18:59.605000	10:30:10.965000	09:50:44.297000	09:42:23.997000	21:00:30.351000	10:43:14.928000
					09:40:52.018000			12:02:05.003000		10:18:59.789000	10:30:11.146000	09:50:44.483000	09:42:24.191000	21:00:30.556000	10:43:15.142000
					09:40:52.191000			12:02:05.206000		10:18:59.956000	10:30:11.325000	09:50:44.661000	09:42:24.367000	21:00:30.753000	10:43:15.349000
					09:40:52.345000			12:02:05.399000		10:19:00.140000	10:30:11.507000	09:50:44.845000	09:42:24.560000	21:00:30.957000	10:43:15.565000
					09:40:52.518000			12:02:05.603000		10:19:00.306000	10:30:11.685000	09:50:45.024000	09:42:24.735000	21:00:31.154000	10:43:15.774000
					09:40:52.673000			12:02:05.792000		10:19:00.490000	10:30:11.870000	09:50:45.209000	09:42:24.928000	21:00:31.358000	10:43:15.992000
					09:40:52.844000			12:02:05.994000		10:19:00.660000	10:30:12.048000	09:50:45.388000	09:42:25.103000	21:00:31.554000	10:43:16.203000
					09:40:53			12:02:06.185000		10:19:00.840000	10:30:12.232000	09:50:45.573000	09:42:25.296000	21:00:31.760000	10:43:16.420000
					09:40:53.170000			12:02:06.386000		10:19:01.007000	10:30:12.410000	09:50:45.751000	09:42:25.473000	21:00:31.953000	10:43:16.628000
					09:40:53.327000			12:02:06.577000		10:19:01.192000	10:30:12.590000	09:50:45.935000	09:42:25.663000	21:00:32.161000	10:43:16.845000
					09:40:53.497000			12:02:06.779000		10:19:01.360000	10:30:12.766000	09:50:46.115000	09:42:25.840000	21:00:32.356000	10:43:17.051000
					09:40:53.653000			12:02:06.971000		10:19:01.542000	10:30:12.948000	09:50:46.299000	09:42:26.033000	21:00:32.560000	10:43:17.263000
					09:40:53.826000			12:02:07.171000		10:19:01.711000	10:30:13.124000	09:50:46.480000	09:42:26.209000	21:00:32.756000	10:43:17.467000
					09:40:53.982000			12:02:07.363000		10:19:01.895000	10:30:13.302000	09:50:46.665000	09:42:26.402000	21:00:32.962000	10:43:17.682000
					09:40:54.154000			12:02:07.562000		10:19:02.063000	10:30:13.477000	09:50:46.846000	09:42:26.578000	21:00:33.159000	10:43:17.886000
					09:40:54.309000			12:02:07.754000		10:19:02.246000	10:30:13.658000	09:50:47.029000	09:42:26.768000	21:00:33.365000	10:43:18.099000
					09:40:54.478000			12:02:07.955000		10:19:02.414000	10:30:13.836000	09:50:47.209000	09:42:26.946000	21:00:33.558000	10:43:18.303000
					09:40:54.634000			12:02:08.144000		10:19:02.596000	10:30:14.016000	09:50:47.396000	09:42:27.135000	21:00:33.766000	10:43:18.514000
					09:40:54.803000			12:02:08.347000		10:19:02.766000	10:30:14.191000	09:50:47.576000	09:42:27.313000	21:00:33.960000	10:43:18.716000
					09:40:54.961000			12:02:08.539000		10:19:02.948000	10:30:14.372000	09:50:47.767000	09:42:27.503000	21:00:34.165000	10:43:18.925000
					09:40:55.129000			12:02:08.742000		10:19:03.117000	10:30:14.547000	09:50:47.942000	09:42:27.677000	21:00:34.359000	10:43:19.121000
					09:40:55.287000			12:02:08.935000		10:19:03.299000	10:30:14.726000	09:50:48.128000	09:42:27.868000	21:00:34.566000	10:43:19.329000
					09:40:55.456000			12:02:09.139000		10:19:03.467000	10:30:14.901000	09:50:48.307000	09:42:28.042000	21:00:34.760000	10:43:19.528000
					09:40:55.612000			12:02:09.331000		10:19:03.651000	10:30:15.080000	09:50:48.494000	09:42:28.231000	21:00:34.963000	10:43:19.734000
					09:40:55.783000			12:02:09.535000		10:19:03.820000	10:30:15.254000	09:50:48.674000	09:42:28.405000	21:00:35.158000	10:43:19.931000
					09:40:55.939000			12:02:09.725000		10:19:04.002000	10:30:15.434000	09:50:48.859000	09:42:28.595000	21:00:35.363000	10:43:20.140000
					09:40:56.108000			12:02:09.929000		10:19:04.172000	10:30:15.610000	09:50:49.039000	09:42:28.770000	21:00:35.559000	10:43:20.339000
					09:40:56.266000			12:02:10.122000		10:19:04.354000	10:30:15.787000	09:50:49.226000	09:42:28.961000	21:00:35.768000	10:43:20.546000
					09:40:56.436000			12:02:10.326000		10:19:04.521000	10:30:15.962000	09:50:49.404000	09:42:29.136000	21:00:35.962000	10:43:20.744000
					09:40:56.591000			12:02:10.516000		10:19:04.704000	10:30:16.144000	09:50:49.591000	09:42:29.325000	21:00:36.167000	10:43:20.948000
					09:40:56.761000			12:02:10.717000		10:19:04.873000	10:30:16.318000	09:50:49.772000	09:42:29.498000	21:00:36.362000	10:43:21.144000
					09:40:56.918000			12:02:10.907000		10:19:05.058000	10:30:16.499000	09:50:49.954000	09:42:29.687000	21:00:36.569000	10:43:21.349000
					09:40:57.087000			12:02:11.110000		10:19:05.226000	10:30:16.674000	09:50:50.134000	09:42:29.860000	21:00:36.763000	10:43:21.544000
					09:40:57.245000			12:02:11.300000		10:19:05.410000	10:30:16.851000	09:50:50.318000	09:42:30.049000	21:00:36.965000	10:43:21.745000
					09:40:57.413000			12:02:11.500000		10:19:05.577000	10:30:17.028000	09:50:50.497000	09:42:30.221000	21:00:37.160000	10:43:21.939000
					09:40:57.568000			12:02:11.692000		10:19:05.762000	10:30:17.207000	09:50:50.682000	09:42:30.411000	21:00:37.365000	10:43:22.143000
					09:40:57.739000			12:02:11.893000		10:19:05.930000	10:30:17.386000	09:50:50.862000	09:42:30.585000	21:00:37.558000	10:43:22.337000
					09:40:57.893000			12:02:12.083000		10:19:06.112000	10:30:17.564000	09:50:51.047000	09:42:30.772000	21:00:37.761000	10:43:22.538000
					09:40:58.062000			12:02:12.283000		10:19:06.278000	10:30:17.740000	09:50:51.230000	09:42:30.945000	21:00:37.953000	10:43:22.732000
					09:40:58.219000			12:02:12.472000		10:19:06.462000	10:30:17.922000	09:50:51.413000	09:42:31.133000	21:00:38.158000	10:43:22.933000
					09:40:58.389000			12:02:12.675000		10:19:06.633000	10:30:18.098000	09:50:51.592000	09:42:31.306000	21:00:38.354000	10:43:23.122000
					09:40:58.545000			12:02:12.863000		10:19:06.817000	10:30:18.278000	09:50:51.776000	09:42:31.495000	21:00:38.557000	10:43:23.321000
					09:40:58.712000			12:02:13.064000		10:19:06.982000	10:30:18.456000	09:50:51.957000	09:42:31.669000	21:00:38.753000	10:43:23.512000
					09:40:58.868000			12:02:13.254000		10:19:07.166000	10:30:18.638000	09:50:52.139000	09:42:31.855000	21:00:38.959000	10:43:23.711000
					09:40:59.036000			12:02:13.455000		10:19:07.333000	10:30:18.815000	09:50:52.319000	09:42:32.029000	21:00:39.154000	10:43:23.901000
					09:40:59.192000			12:02:13.645000		10:19:07.516000	10:30:18.999000	09:50:52.504000	09:42:32.216000	21:00:39.362000	10:43:24.102000
					09:40:59.362000			12:02:13.844000		10:19:07.683000	10:30:19.178000	09:50:52.685000	09:42:32.388000	21:00:39.556000	10:43:24.293000
					09:40:59.516000			12:02:14.034000		10:19:07.865000	10:30:19.360000	09:50:52.869000	09:42:32.577000	21:00:39.762000	10:43:24.495000
					09:40:59.686000			12:02:14.233000		10:19:08.033000	10:30:19.540000	09:50:53.047000	09:42:32.747000	21:00:39.957000	10:43:24.685000
					09:40:59.841000			12:02:14.423000		10:19:08.218000	10:30:19.724000	09:50:53.231000	09:42:32.935000	21:00:40.164000	10:43:24.888000
					09:41:00.011000			12:02:14.624000		10:19:08.384000	10:30:19.900000	09:50:53.408000	09:42:33.106000	21:00:40.358000	10:43:25.081000
					09:41:00.163000			12:02:14.813000		10:19:08.566000	10:30:20.082000	09:50:53.594000	09:42:33.294000	21:00:40.567000	10:43:25.283000
					09:41:00.333000			12:02:15.017000		10:19:08.734000	10:30:20.258000	09:50:53.773000	09:42:33.467000	21:00:40.763000	10:43:25.478000
					09:41:00.487000			12:02:15.208000		10:19:08.916000	10:30:20.439000	09:50:53.958000	09:42:33.655000	21:00:40.968000	10:43:25.682000
					09:41:00.657000			12:02:15.415000		10:19:09.083000	10:30:20.614000	09:50:54.138000	09:42:33.827000	21:00:41.163000	10:43:25.875000
					09:41:00.813000			12:02:15.606000		10:19:09.266000	10:30:20.794000	09:50:54.322000	09:42:34.014000	21:00:41.368000	10:43:26.079000
					09:41:00.981000			12:02:15.811000		10:19:09.434000	10:30:20.970000	09:50:54.501000	09:42:34.185000	21:00:41.564000	10:43:26.271000
					09:41:01.137000			12:02:16.007000		10:19:09.617000	10:30:21.150000	09:50:54.689000	09:42:34.374000	21:00:41.773000	10:43:26.473000
					09:41:01.304000			12:02:16.211000		10:19:09.787000	10:30:21.325000	09:50:54.864000	09:42:34.547000	21:00:41.970000	10:43:26.664000
					09:41:01.461000			12:02:16.404000		10:19:09.968000	10:30:21.503000	09:50:55.048000	09:42:34.733000	21:00:42.177000	10:43:26.863000
					09:41:01.628000			12:02:16.608000		10:19:10.136000	10:30:21.679000	09:50:55.228000	09:42:34.907000	21:00:42.372000	10:43:27.053000
					09:41:01.783000			12:02:16.802000		10:19:10.320000	10:30:21.858000	09:50:55.410000	09:42:35.096000	21:00:42.583000	10:43:27.252000
					09:41:01.952000			12:02:17.006000		10:19:10.489000	10:30:22.033000	09:50:55.590000	09:42:35.268000	21:00:42.778000	10:43:27.443000
					09:41:02.107000			12:02:17.200000		10:19:10.671000	10:30:22.216000	09:50:55.775000	09:42:35.455000	21:00:42.987000	10:43:27.642000
					09:41:02.274000			12:02:17.405000		10:19:10.839000	10:30:22.391000	09:50:55.953000	09:42:35.628000	21:00:43.184000	10:43:27.831000
					09:41:02.428000			12:02:17.599000		10:19:11.022000	10:30:22.569000	09:50:56.136000	09:42:35.815000	21:00:43.393000	10:43:28.027000
					09:41:02.597000			12:02:17.803000		10:19:11.193000	10:30:22.744000	09:50:56.313000	09:42:35.987000	21:00:43.590000	10:43:28.218000
					09:41:02.752000			12:02:17.994000		10:19:11.375000	10:30:22.924000	09:50:56.499000	09:42:36.172000	21:00:43.801000	10:43:28.426000
					09:41:02.921000			12:02:18.197000		10:19:11.543000	10:30:23.099000	09:50:56.679000	09:42:36.342000	21:00:43.998000	10:43:28.623000
					09:41:03.076000			12:02:18.388000		10:19:11.726000	10:30:23.280000	09:50:56.860000	09:42:36.529000	21:00:44.205000	10:43:28.833000
					09:41:03.245000			12:02:18.588000		10:19:11.894000	10:30:23.456000	09:50:57.040000	09:42:36.699000	21:00:44.406000	10:43:29.030000
					09:41:03.400000			12:02:18.779000		10:19:12.080000	10:30:23.637000	09:50:57.224000	09:42:36.885000	21:00:44.616000	10:43:29.232000
					09:41:03.569000			12:02:18.980000		10:19:12.247000	10:30:23.812000	09:50:57.403000	09:42:37.057000	21:00:44.818000	10:43:29.424000
					09:41:03.727000			12:02:19.172000		10:19:12.431000	10:30:24.005000	09:50:57.589000	09:42:37.242000	21:00:45.027000	10:43:29.624000
					09:41:03.895000			12:02:19.371000		10:19:12.602000	10:30:24.168000	09:50:57.769000	09:42:37.413000	21:00:45.227000	10:43:29.812000
					09:41:04.052000			12:02:19.561000		10:19:12.785000	10:30:24.348000	09:50:57.952000	09:42:37.600000	21:00:45.438000	10:43:30.008000
					09:41:04.221000			12:02:19.763000		10:19:12.954000	10:30:24.522000	09:50:58.130000	09:42:37.771000	21:00:45.637000	10:43:30.196000
					09:41:04.377000			12:02:19.955000		10:19:13.139000	10:30:24.704000	09:50:58.315000	09:42:37.956000	21:00:45.844000	10:43:30.391000
					09:41:04.545000			12:02:20.157000		10:19:13.308000	10:30:24.878000	09:50:58.493000	09:42:38.127000	21:00:46.044000	10:43:30.577000
					09:41:04.701000			12:02:20.350000		10:19:13.491000	10:30:25.062000	09:50:58.680000	09:42:38.313000	21:00:46.257000	10:43:30.768000
					09:41:04.871000			12:02:20.552000		10:19:13.658000	10:30:25.241000	09:50:58.856000	09:42:38.485000	21:00:46.456000	10:43:30.951000
					09:41:05.027000			12:02:20.745000		10:19:13.843000	10:30:25.419000	09:50:59.041000	09:42:38.670000	21:00:46.662000	10:43:31.142000
					09:41:05.196000			12:02:20.945000		10:19:14.009000	10:30:25.594000	09:50:59.220000	09:42:38.841000	21:00:46.860000	10:43:31.324000
					09:41:05.351000			12:02:21.137000		10:19:14.195000	10:30:25.776000	09:50:59.403000	09:42:39.030000	21:00:47.068000	10:43:31.520000
					09:41:05.520000			12:02:21.337000		10:19:14.364000	10:30:25.952000	09:50:59.581000	09:42:39.200000	21:00:47.267000	10:43:31.715000
					09:41:05.677000			12:02:21.527000		10:19:14.547000	10:30:26.130000	09:50:59.765000	09:42:39.389000	21:00:47.476000	10:43:31.923000
					09:41:05.845000			12:02:21.728000		10:19:14.715000	10:30:26.306000	09:50:59.944000	09:42:39.559000	21:00:47.671000	10:43:32.126000
					09:41:06.003000			12:02:21.920000		10:19:14.898000	10:30:26.486000	09:51:00.128000	09:42:39.745000	21:00:47.879000	10:43:32.338000
					09:41:06.170000			12:02:22.121000		10:19:15.064000	10:30:26.658000	09:51:00.308000	09:42:39.919000	21:00:48.077000	10:43:32.539000
					09:41:06.324000			12:02:22.309000		10:19:15.248000	10:30:26.838000	09:51:00.492000	09:42:40.105000	21:00:48.282000	10:43:32.747000
					09:41:06.501000			12:02:22.510000		10:19:15.415000	10:30:27.011000	09:51:00.672000	09:42:40.277000	21:00:48.497000	10:43:32.943000
					09:41:06.649000			12:02:22.701000		10:19:15.600000	10:30:27.188000	09:51:00.856000	09:42:40.464000	21:00:48.687000	10:43:33.141000
					09:41:06.819000			12:02:22.900000		10:19:15.770000	10:30:27.362000	09:51:01.035000	09:42:40.635000	21:00:48.884000	10:43:33.336000
					09:41:06.973000			12:02:23.091000		10:19:15.952000	10:30:27.539000	09:51:01.219000	09:42:40.825000	21:00:49.090000	10:43:33.537000
					09:41:07.144000			12:02:23.293000		10:19:16.119000	10:30:27.713000	09:51:01.399000	09:42:40.998000	21:00:49.288000	10:43:33.727000
					09:41:07.299000			12:02:23.486000		10:19:16.305000	10:30:27.894000	09:51:01.584000	09:42:41.185000	21:00:49.495000	10:43:33.926000
					09:41:07.469000			12:02:23.687000		10:19:16.472000	10:30:28.068000	09:51:01.765000	09:42:41.358000	21:00:49.689000	10:43:34.116000
					09:41:07.625000			12:02:23.877000		10:19:16.657000	10:30:28.247000	09:51:01.946000	09:42:41.545000	21:00:49.893000	10:43:34.321000
					09:41:07.795000			12:02:24.077000		10:19:16.825000	10:30:28.420000	09:51:02.128000	09:42:41.715000	21:00:50.086000	10:43:34.519000
					09:41:07.951000			12:02:24.264000		10:19:17.010000	10:30:28.599000	09:51:02.311000	09:42:41.901000	21:00:50.291000	10:43:34.731000
					09:41:08.120000			12:02:24.462000		10:19:17.178000	10:30:28.773000	09:51:02.492000	09:42:42.075000	21:00:50.484000	10:43:34.930000
					09:41:08.280000			12:02:24.647000		10:19:17.362000	10:30:28.954000	09:51:02.674000	09:42:42.263000	21:00:50.690000	10:43:35.138000
					09:41:08.447000			12:02:24.843000		10:19:17.530000	10:30:29.130000	09:51:02.856000	09:42:42.436000	21:00:50.884000	10:43:35.337000
					09:41:08.604000			12:02:25.029000		10:19:17.716000	10:30:29.310000	09:51:03.046000	09:42:42.622000	21:00:51.087000	10:43:35.545000
					09:41:08.773000			12:02:25.222000		10:19:17.885000	10:30:29.482000	09:51:03.218000	09:42:42.793000	21:00:51.281000	10:43:35.741000
					09:41:08.929000			12:02:25.406000		10:19:18.069000	10:30:29.663000	09:51:03.405000	09:42:42.980000	21:00:51.481000	10:43:35.947000
					09:41:09.099000			12:02:25.600000		10:19:18.235000	10:30:29.837000	09:51:03.584000	09:42:43.154000	21:00:51.673000	10:43:36.141000
					09:41:09.255000			12:02:25.784000		10:19:18.417000	10:30:30.014000	09:51:03.768000	09:42:43.338000	21:00:51.874000	10:43:36.352000
					09:41:09.424000			12:02:25.976000		10:19:18.589000	10:30:30.189000	09:51:03.949000	09:42:43.512000	21:00:52.065000	10:43:36.557000
					09:41:09.580000			12:02:26.160000		10:19:18.771000	10:30:30.368000	09:51:04.133000	09:42:43.698000	21:00:52.268000	10:43:36.768000
					09:41:09.751000			12:02:26.357000		10:19:18.938000	10:30:30.543000	09:51:04.311000	09:42:43.871000	21:00:52.462000	10:43:36.971000
					09:41:09.907000			12:02:26.538000		10:19:19.121000	10:30:30.722000	09:51:04.499000	09:42:44.057000	21:00:52.666000	10:43:37.183000
					09:41:10.077000			12:02:26.735000		10:19:19.291000	10:30:30.896000	09:51:04.676000	09:42:44.229000	21:00:52.857000	10:43:37.381000
					09:41:10.234000			12:02:26.918000		10:19:19.474000	10:30:31.075000	09:51:04.862000	09:42:44.416000	21:00:53.063000	10:43:37.589000
					09:41:10.403000			12:02:27.113000		10:19:19.639000	10:30:31.250000	09:51:05.042000	09:42:44.587000	21:00:53.256000	10:43:37.788000
					09:41:10.559000			12:02:27.296000		10:19:19.822000	10:30:31.428000	09:51:05.227000	09:42:44.773000	21:00:53.459000	10:43:37.993000
					09:41:10.729000			12:02:27.491000		10:19:19.992000	10:30:31.601000	09:51:05.406000	09:42:44.946000	21:00:53.654000	10:43:38.194000
					09:41:10.883000			12:02:27.675000		10:19:20.176000	10:30:31.781000	09:51:05.593000	09:42:45.133000	21:00:53.855000	10:43:38.401000
					09:41:11.052000			12:02:27.870000		10:19:20.342000	10:30:31.957000	09:51:05.773000	09:42:45.303000	21:00:54.048000	10:43:38.599000
					09:41:11.207000			12:02:28.055000		10:19:20.524000	10:30:32.135000	09:51:05.958000	09:42:45.493000	21:00:54.252000	10:43:38.809000
					09:41:11.377000			12:02:28.253000		10:19:20.692000	10:30:32.310000	09:51:06.136000	09:42:45.663000	21:00:54.441000	10:43:39.018000
					09:41:11.533000			12:02:28.436000		10:19:20.874000	10:30:32.491000	09:51:06.321000	09:42:45.851000	21:00:54.646000	10:43:39.236000
					09:41:11.703000			12:02:28.632000		10:19:21.042000	10:30:32.666000	09:51:06.502000	09:42:46.023000	21:00:54.837000	10:43:39.445000
					09:41:11.857000			12:02:28.819000		10:19:21.224000	10:30:32.846000	09:51:06.685000	09:42:46.211000	21:00:55.037000	10:43:39.667000
					09:41:12.027000			12:02:29.013000		10:19:21.390000	10:30:33.022000	09:51:06.864000	09:42:46.382000	21:00:55.228000	10:43:39.879000
					09:41:12.181000			12:02:29.199000		10:19:21.577000	10:30:33.204000	09:51:07.047000	09:42:46.568000	21:00:55.431000	10:43:40.103000
					09:41:12.350000			12:02:29.397000		10:19:21.743000	10:30:33.379000	09:51:07.225000	09:42:46.741000	21:00:55.623000	10:43:40.311000
					09:41:12.507000			12:02:29.586000		10:19:21.927000	10:30:33.559000	09:51:07.409000	09:42:46.927000	21:00:55.824000	10:43:40.528000
					09:41:12.675000			12:02:29.784000		10:19:22.093000	10:30:33.738000	09:51:07.589000	09:42:47.100000	21:00:56.016000	10:43:40.736000
					09:41:12.830000			12:02:29.973000		10:19:22.274000	10:30:33.919000	09:51:07.772000	09:42:47.289000	21:00:56.218000	10:43:40.947000
					09:41:13			12:02:30.171000		10:19:22.442000	10:30:34.095000	09:51:07.950000	09:42:47.460000	21:00:56.409000	10:43:41.149000
					09:41:13.156000			12:02:30.360000		10:19:22.623000	10:30:34.274000	09:51:08.134000	09:42:47.646000	21:00:56.611000	10:43:41.360000
					09:41:13.324000			12:02:30.558000		10:19:22.791000	10:30:34.450000	09:51:08.317000	09:42:47.816000	21:00:56.801000	10:43:41.560000
					09:41:13.480000			12:02:30.747000		10:19:22.972000	10:30:34.629000	09:51:08.496000	09:42:48.002000	21:00:57.004000	10:43:41.771000
					09:41:13.649000			12:02:30.944000		10:19:23.143000	10:30:34.807000	09:51:08.675000	09:42:48.175000	21:00:57.194000	10:43:41.982000
					09:41:13.804000			12:02:31.133000		10:19:23.324000	10:30:34.987000	09:51:08.858000	09:42:48.361000	21:00:57.397000	10:43:42.202000
					09:41:13.972000			12:02:31.333000		10:19:23.494000	10:30:35.165000	09:51:09.039000	09:42:48.532000	21:00:57.588000	10:43:42.415000
					09:41:14.129000			12:02:31.522000		10:19:23.676000	10:30:35.350000	09:51:09.222000	09:42:48.717000	21:00:57.789000	10:43:42.634000
					09:41:14.300000			12:02:31.722000		10:19:23.842000	10:30:35.524000	09:51:09.402000	09:42:48.888000	21:00:57.980000	10:43:42.841000
					09:41:14.456000			12:02:31.912000		10:19:24.025000	10:30:35.703000	09:51:09.585000	09:42:49.074000	21:00:58.184000	10:43:43.053000
					09:41:14.623000			12:02:32.113000		10:19:24.193000	10:30:35.879000	09:51:09.765000	09:42:49.243000	21:00:58.375000	10:43:43.257000
					09:41:14.781000			12:02:32.303000		10:19:24.376000	10:30:36.058000	09:51:09.956000	09:42:49.430000	21:00:58.578000	10:43:43.468000
					09:41:14.950000			12:02:32.506000		10:19:24.544000	10:30:36.233000	09:51:10.130000	09:42:49.601000	21:00:58.769000	10:43:43.667000
					09:41:15.105000			12:02:32.697000		10:19:24.725000	10:30:36.408000	09:51:10.313000	09:42:49.787000	21:00:58.974000	10:43:43.877000
					09:41:15.275000			12:02:32.902000		10:19:24.894000	10:30:36.583000	09:51:10.495000	09:42:49.958000	21:00:59.165000	10:43:44.079000
					09:41:15.431000			12:02:33.092000		10:19:25.079000	10:30:36.762000	09:51:10.679000	09:42:50.145000	21:00:59.368000	10:43:44.289000
					09:41:15.600000			12:02:33.296000		10:19:25.244000	10:30:36.935000	09:51:10.858000	09:42:50.315000	21:00:59.560000	10:43:44.494000
					09:41:15.757000			12:02:33.492000		10:19:25.427000	10:30:37.114000	09:51:11.045000	09:42:50.503000	21:00:59.765000	10:43:44.708000
					09:41:15.924000			12:02:33.696000		10:19:25.597000	10:30:37.287000	09:51:11.222000	09:42:50.675000	21:00:59.959000	10:43:44.921000
					09:41:16.081000			12:02:33.890000		10:19:25.780000	10:30:37.466000	09:51:11.406000	09:42:50.860000	21:01:00.164000	10:43:45.147000
					09:41:16.252000			12:02:34.097000		10:19:25.947000	10:30:37.641000	09:51:11.585000	09:42:51.033000	21:01:00.357000	10:43:45.366000
					09:41:16.408000			12:02:34.292000		10:19:26.132000	10:30:37.819000	09:51:11.770000	09:42:51.218000	21:01:00.559000	10:43:45.587000
					09:41:16.576000			12:02:34.496000		10:19:26.298000	10:30:37.994000	09:51:11.949000	09:42:51.391000	21:01:00.756000	10:43:45.797000
					09:41:16.733000			12:02:34.693000		10:19:26.482000	10:30:38.172000	09:51:12.132000	09:42:51.577000	21:01:00.957000	10:43:46.014000
					09:41:16.902000			12:02:34.898000		10:19:26.650000	10:30:38.346000	09:51:12.312000	09:42:51.751000	21:01:01.151000	10:43:46.224000
					09:41:17.057000			12:02:35.094000		10:19:26.832000	10:30:38.523000	09:51:12.496000	09:42:51.937000	21:01:01.356000	10:43:46.444000
					09:41:17.229000			12:02:35.298000		10:19:27.001000	10:30:38.698000	09:51:12.675000	09:42:52.109000	21:01:01.547000	10:43:46.660000
					09:41:17.384000			12:02:35.495000		10:19:27.182000	10:30:38.875000	09:51:12.858000	09:42:52.296000	21:01:01.751000	10:43:46.886000
					09:41:17.551000			12:02:35.703000		10:19:27.352000	10:30:39.047000	09:51:13.037000	09:42:52.466000	21:01:01.944000	10:43:47.096000
					09:41:17.708000			12:02:35.896000		10:19:27.535000	10:30:39.224000	09:51:13.220000	09:42:52.654000	21:01:02.149000	10:43:47.314000
					09:41:17.879000			12:02:36.102000		10:19:27.703000	10:30:39.397000	09:51:13.401000	09:42:52.827000	21:01:02.343000	10:43:47.522000
					09:41:18.034000			12:02:36.298000		10:19:27.886000	10:30:39.572000	09:51:13.587000	09:42:53.013000	21:01:02.548000	10:43:47.742000
					09:41:18.205000			12:02:36.505000		10:19:28.053000	10:30:39.744000	09:51:13.767000	09:42:53.186000	21:01:02.743000	10:43:47.954000
					09:41:18.359000			12:02:36.699000		10:19:28.238000	10:30:39.920000	09:51:13.950000	09:42:53.373000	21:01:02.950000	10:43:48.171000
					09:41:18.528000			12:02:36.907000		10:19:28.405000	10:30:40.091000	09:51:14.130000	09:42:53.548000	21:01:03.144000	10:43:48.385000
					09:41:18.686000			12:02:37.106000		10:19:28.588000	10:30:40.266000	09:51:14.313000	09:42:53.736000	21:01:03.352000	10:43:48.609000
					09:41:18.854000			12:02:37.313000		10:19:28.757000	10:30:40.440000	09:51:14.492000	09:42:53.904000	21:01:03.544000	10:43:48.826000
					09:41:19.009000			12:02:37.510000		10:19:28.940000	10:30:40.615000	09:51:14.678000	09:42:54.094000	21:01:03.752000	10:43:49.055000
					09:41:19.180000			12:02:37.717000		10:19:29.110000	10:30:40.786000	09:51:14.856000	09:42:54.267000	21:01:03.948000	10:43:49.266000
					09:41:19.335000			12:02:37.912000		10:19:29.294000	10:30:40.964000	09:51:15.041000	09:42:54.454000	21:01:04.153000	10:43:49.485000
					09:41:19.504000			12:02:38.122000		10:19:29.461000	10:30:41.136000	09:51:15.221000	09:42:54.629000	21:01:04.348000	10:43:49.692000
					09:41:19.661000			12:02:38.319000		10:19:29.645000	10:30:41.315000	09:51:15.404000	09:42:54.817000	21:01:04.554000	10:43:49.904000
					09:41:19.829000			12:02:38.529000		10:19:29.814000	10:30:41.485000	09:51:15.584000	09:42:54.991000	21:01:04.750000	10:43:50.110000
					09:41:19.986000			12:02:38.727000		10:19:29.997000	10:30:41.662000	09:51:15.771000	09:42:55.178000	21:01:04.957000	10:43:50.326000
					09:41:20.156000			12:02:38.935000		10:19:30.166000	10:30:41.835000	09:51:15.948000	09:42:55.350000	21:01:05.153000	10:43:50.533000
					09:41:20.313000			12:02:39.132000		10:19:30.349000	10:30:42.013000	09:51:16.132000	09:42:55.539000	21:01:05.360000	10:43:50.754000
					09:41:20.480000			12:02:39.342000		10:19:30.518000	10:30:42.188000	09:51:16.312000	09:42:55.715000	21:01:05.553000	10:43:50.968000
					09:41:20.637000			12:02:39.537000		10:19:30.702000	10:30:42.365000	09:51:16.495000	09:42:55.901000	21:01:05.762000	10:43:51.190000
					09:41:20.807000			12:02:39.748000		10:19:30.872000	10:30:42.538000	09:51:16.680000	09:42:56.072000	21:01:05.959000	10:43:51.402000
					09:41:20.962000			12:02:39.944000		10:19:31.055000	10:30:42.714000	09:51:16.859000	09:42:56.261000	21:01:06.163000	10:43:51.620000
					09:41:21.134000			12:02:40.151000		10:19:31.225000	10:30:42.887000	09:51:17.039000	09:42:56.433000	21:01:06.358000	10:43:51.826000
					09:41:21.288000			12:02:40.347000		10:19:31.407000	10:30:43.065000	09:51:17.223000	09:42:56.621000	21:01:06.564000	10:43:52.037000
					09:41:21.457000			12:02:40.557000		10:19:31.576000	10:30:43.238000	09:51:17.400000	09:42:56.795000	21:01:06.759000	10:43:52.239000
					09:41:21.613000			12:02:40.751000		10:19:31.761000	10:30:43.418000	09:51:17.586000	09:42:56.981000	21:01:06.965000	10:43:52.451000
					09:41:21.782000			12:02:40.961000		10:19:31.928000	10:30:43.590000	09:51:17.766000	09:42:57.156000	21:01:07.160000	10:43:52.658000
					09:41:21.939000			12:02:41.155000		10:19:32.113000	10:30:43.767000	09:51:17.947000	09:42:57.343000	21:01:07.365000	10:43:52.881000
					09:41:22.110000			12:02:41.362000		10:19:32.282000	10:30:43.942000	09:51:18.128000	09:42:57.517000	21:01:07.560000	10:43:53.092000
					09:41:22.267000			12:02:41.558000		10:19:32.464000	10:30:44.119000	09:51:18.310000	09:42:57.704000	21:01:07.766000	10:43:53.307000
					09:41:22.437000			12:02:41.766000		10:19:32.632000	10:30:44.295000	09:51:18.490000	09:42:57.878000	21:01:07.961000	10:43:53.514000
					09:41:22.593000			12:02:41.962000		10:19:32.814000	10:30:44.472000	09:51:18.673000	09:42:58.066000	21:01:08.167000	10:43:53.727000
					09:41:22.766000			12:02:42.166000		10:19:32.982000	10:30:44.643000	09:51:18.851000	09:42:58.239000	21:01:08.363000	10:43:53.929000
					09:41:22.919000			12:02:42.362000		10:19:33.168000	10:30:44.820000	09:51:19.034000	09:42:58.427000	21:01:08.568000	10:43:54.137000
					09:41:23.091000			12:02:42.571000		10:19:33.332000	10:30:44.994000	09:51:19.213000	09:42:58.603000	21:01:08.764000	10:43:54.336000
					09:41:23.248000			12:02:42.766000		10:19:33.515000	10:30:45.172000	09:51:19.398000	09:42:58.788000	21:01:08.970000	10:43:54.540000
					09:41:23.419000			12:02:42.974000		10:19:33.685000	10:30:45.346000	09:51:19.577000	09:42:58.962000	21:01:09.166000	10:43:54.735000
					09:41:23.576000			12:02:43.170000		10:19:33.865000	10:30:45.523000	09:51:19.761000	09:42:59.149000	21:01:09.372000	10:43:54.936000
					09:41:23.747000			12:02:43.376000		10:19:34.033000	10:30:45.698000	09:51:19.939000	09:42:59.322000	21:01:09.567000	10:43:55.130000
					09:41:23.905000			12:02:43.570000		10:19:34.215000	10:30:45.879000	09:51:20.124000	09:42:59.507000	21:01:09.774000	10:43:55.337000
					09:41:24.076000			12:02:43.777000		10:19:34.383000	10:30:46.052000	09:51:20.302000	09:42:59.679000	21:01:09.970000	10:43:55.531000
					09:41:24.231000			12:02:43.973000		10:19:34.567000	10:30:46.233000	09:51:20.485000	09:42:59.867000	21:01:10.178000	10:43:55.737000
					09:41:24.402000			12:02:44.176000		10:19:34.732000	10:30:46.409000	09:51:20.664000	09:43:00.040000	21:01:10.377000	10:43:55.931000
					09:41:24.560000			12:02:44.370000		10:19:34.914000	10:30:46.589000	09:51:20.847000	09:43:00.228000	21:01:10.583000	10:43:56.131000
					09:41:24.731000			12:02:44.574000		10:19:35.084000	10:30:46.765000	09:51:21.027000	09:43:00.402000	21:01:10.780000	10:43:56.323000
					09:41:24.887000			12:02:44.767000		10:19:35.265000	10:30:46.941000	09:51:21.209000	09:43:00.590000	21:01:10.988000	10:43:56.523000
					09:41:25.059000			12:02:44.971000		10:19:35.433000	10:30:47.118000	09:51:21.389000	09:43:00.763000	21:01:11.183000	10:43:56.714000
					09:41:25.215000			12:02:45.162000		10:19:35.617000	10:30:47.297000	09:51:21.570000	09:43:00.951000	21:01:11.390000	10:43:56.914000
					09:41:25.385000			12:02:45.366000		10:19:35.783000	10:30:47.468000	09:51:21.754000	09:43:01.123000	21:01:11.584000	10:43:57.103000
					09:41:25.541000			12:02:45.560000		10:19:35.968000	10:30:47.647000	09:51:21.932000	09:43:01.313000	21:01:11.792000	10:43:57.304000
					09:41:25.713000			12:02:45.762000		10:19:36.133000	10:30:47.820000	09:51:22.111000	09:43:01.487000	21:01:11.987000	10:43:57.494000
					09:41:25.869000			12:02:45.956000		10:19:36.315000	10:30:47.999000	09:51:22.294000	09:43:01.676000	21:01:12.196000	10:43:57.695000
					09:41:26.040000			12:02:46.160000		10:19:36.483000	10:30:48.171000	09:51:22.473000	09:43:01.850000	21:01:12.392000	10:43:57.883000
					09:41:26.198000			12:02:46.351000		10:19:36.667000	10:30:48.349000	09:51:22.658000	09:43:02.037000	21:01:12.598000	10:43:58.085000
					09:41:26.367000			12:02:46.553000		10:19:36.836000	10:30:48.523000	09:51:22.836000	09:43:02.209000	21:01:12.794000	10:43:58.274000
					09:41:26.524000			12:02:46.747000		10:19:37.019000	10:30:48.701000	09:51:23.017000	09:43:02.399000	21:01:13	10:43:58.475000
					09:41:26.696000			12:02:46.949000		10:19:37.188000	10:30:48.877000	09:51:23.195000	09:43:02.572000	21:01:13.196000	10:43:58.668000
					09:41:26.852000			12:02:47.141000		10:19:37.369000	10:30:49.054000	09:51:23.379000	09:43:02.759000	21:01:13.401000	10:43:58.869000
					09:41:27.022000			12:02:47.343000		10:19:37.537000	10:30:49.228000	09:51:23.557000	09:43:02.933000	21:01:13.597000	10:43:59.060000
					09:41:27.179000			12:02:47.537000		10:19:37.720000	10:30:49.406000	09:51:23.741000	09:43:03.123000	21:01:13.802000	10:43:59.259000
					09:41:27.350000			12:02:47.740000		10:19:37.887000	10:30:49.579000	09:51:23.922000	09:43:03.296000	21:01:13.998000	10:43:59.452000
					09:41:27.507000			12:02:47.932000		10:19:38.071000	10:30:49.755000	09:51:24.105000	09:43:03.482000	21:01:14.204000	10:43:59.648000
					09:41:27.678000			12:02:48.137000		10:19:38.240000	10:30:49.928000	09:51:24.286000	09:43:03.657000	21:01:14.402000	10:43:59.837000
					09:41:27.838000			12:02:48.329000		10:19:38.423000	10:30:50.106000	09:51:24.470000	09:43:03.843000	21:01:14.608000	10:44:00.035000
					09:41:28.007000			12:02:48.536000		10:19:38.591000	10:30:50.281000	09:51:24.648000	09:43:04.014000	21:01:14.804000	10:44:00.226000
					09:41:28.164000			12:02:48.729000		10:19:38.772000	10:30:50.459000	09:51:24.834000	09:43:04.204000	21:01:15.010000	10:44:00.423000
					09:41:28.336000			12:02:48.935000		10:19:38.939000	10:30:50.632000	09:51:25.011000	09:43:04.376000	21:01:15.206000	10:44:00.612000
					09:41:28.494000			12:02:49.131000		10:19:39.125000	10:30:50.808000	09:51:25.198000	09:43:04.565000	21:01:15.413000	10:44:00.809000
					09:41:28.665000			12:02:49.337000		10:19:39.291000	10:30:50.981000	09:51:25.373000	09:43:04.740000	21:01:15.608000	10:44:00.999000
					09:41:28.822000			12:02:49.532000		10:19:39.475000	10:30:51.161000	09:51:25.558000	09:43:04.926000	21:01:15.816000	10:44:01.195000
					09:41:28.992000			12:02:49.737000		10:19:39.642000	10:30:51.332000	09:51:25.736000	09:43:05.101000	21:01:16.013000	10:44:01.384000
					09:41:29.150000			12:02:49.933000		10:19:39.827000	10:30:51.512000	09:51:25.921000	09:43:05.288000	21:01:16.222000	10:44:01.583000
					09:41:29.321000			12:02:50.138000		10:19:39.995000	10:30:51.684000	09:51:26.099000	09:43:05.461000	21:01:16.418000	10:44:01.772000
					09:41:29.478000			12:02:50.333000		10:19:40.181000	10:30:51.864000	09:51:26.284000	09:43:05.648000	21:01:16.627000	10:44:01.968000
					09:41:29.650000			12:02:50.540000		10:19:40.348000	10:30:52.038000	09:51:26.461000	09:43:05.822000	21:01:16.824000	10:44:02.157000
					09:41:29.808000			12:02:50.732000		10:19:40.535000	10:30:52.217000	09:51:26.648000	09:43:06.011000	21:01:17.036000	10:44:02.352000
					09:41:29.977000			12:02:50.940000		10:19:40.703000	10:30:52.391000	09:51:26.825000	09:43:06.185000	21:01:17.233000	10:44:02.539000
					09:41:30.134000			12:02:51.133000		10:19:40.887000	10:30:52.571000	09:51:27.012000	09:43:06.374000	21:01:17.443000	10:44:02.736000
					09:41:30.307000			12:02:51.337000		10:19:41.054000	10:30:52.746000	09:51:27.188000	09:43:06.546000	21:01:17.641000	10:44:02.925000
					09:41:30.465000			12:02:51.531000		10:19:41.239000	10:30:52.927000	09:51:27.370000	09:43:06.735000	21:01:17.852000	10:44:03.118000
					09:41:30.634000			12:02:51.737000		10:19:41.404000	10:30:53.104000	09:51:27.549000	09:43:06.910000	21:01:18.049000	10:44:03.307000
					09:41:30.792000			12:02:51.932000		10:19:41.590000	10:30:53.283000	09:51:27.733000	09:43:07.096000	21:01:18.260000	10:44:03.500000
					09:41:30.965000			12:02:52.139000		10:19:41.756000	10:30:53.459000	09:51:27.911000	09:43:07.271000	21:01:18.460000	10:44:03.689000
					09:41:31.123000			12:02:52.333000		10:19:41.938000	10:30:53.641000	09:51:28.095000	09:43:07.458000	21:01:18.671000	10:44:03.885000
					09:41:31.294000			12:02:52.536000		10:19:42.105000	10:30:53.817000	09:51:28.275000	09:43:07.634000	21:01:18.870000	10:44:04.082000
					09:41:31.452000			12:02:52.731000		10:19:42.287000	10:30:54	09:51:28.460000	09:43:07.823000	21:01:19.081000	10:44:04.288000
					09:41:31.623000			12:02:52.934000		10:19:42.455000	10:30:54.174000	09:51:28.638000	09:43:07.995000	21:01:19.283000	10:44:04.489000
					09:41:31.779000			12:02:53.128000		10:19:42.639000	10:30:54.356000	09:51:28.821000	09:43:08.186000	21:01:19.493000	10:44:04.697000
					09:41:31.949000			12:02:53.332000		10:19:42.806000	10:30:54.536000	09:51:29	09:43:08.361000	21:01:19.692000	10:44:04.889000
					09:41:32.106000			12:02:53.526000		10:19:42.988000	10:30:54.714000	09:51:29.183000	09:43:08.548000	21:01:19.903000	10:44:05.090000
					09:41:32.277000			12:02:53.731000		10:19:43.157000	10:30:54.893000	09:51:29.361000	09:43:08.723000	21:01:20.100000	10:44:05.279000
					09:41:32.436000			12:02:53.928000		10:19:43.342000	10:30:55.077000	09:51:29.546000	09:43:08.910000	21:01:20.310000	10:44:05.480000
					09:41:32.604000			12:02:54.134000		10:19:43.509000	10:30:55.254000	09:51:29.724000	09:43:09.084000	21:01:20.510000	10:44:05.668000
					09:41:32.764000			12:02:54.331000		10:19:43.693000	10:30:55.434000	09:51:29.909000	09:43:09.273000	21:01:20.724000	10:44:05.864000
					09:41:32.932000			12:02:54.536000		10:19:43.860000	10:30:55.613000	09:51:30.090000	09:43:09.445000	21:01:20.921000	10:44:06.048000
					09:41:33.090000			12:02:54.731000		10:19:44.043000	10:30:55.795000	09:51:30.274000	09:43:09.634000	21:01:21.132000	10:44:06.242000
					09:41:33.259000			12:02:54.938000		10:19:44.213000	10:30:55.969000	09:51:30.452000	09:43:09.808000	21:01:21.331000	10:44:06.425000
					09:41:33.416000			12:02:55.132000		10:19:44.395000	10:30:56.149000	09:51:30.637000	09:43:09.997000	21:01:21.539000	10:44:06.613000
					09:41:33.587000			12:02:55.337000		10:19:44.562000	10:30:56.326000	09:51:30.819000	09:43:10.170000	21:01:21.738000	10:44:06.793000
					09:41:33.748000			12:02:55.527000		10:19:44.746000	10:30:56.506000	09:51:31	09:43:10.358000	21:01:21.947000	10:44:06.982000
					09:41:33.918000			12:02:55.734000		10:19:44.913000	10:30:56.681000	09:51:31.179000	09:43:10.533000	21:01:22.146000	10:44:07.160000
					09:41:34.073000			12:02:55.925000		10:19:45.096000	10:30:56.860000	09:51:31.362000	09:43:10.722000	21:01:22.356000	10:44:07.355000
					09:41:34.246000			12:02:56.131000		10:19:45.266000	10:30:57.034000	09:51:31.544000	09:43:10.896000	21:01:22.554000	10:44:07.542000
					09:41:34.403000			12:02:56.326000		10:19:45.448000	10:30:57.215000	09:51:31.728000	09:43:11.084000	21:01:22.762000	10:44:07.742000
					09:41:34.575000			12:02:56.531000		10:19:45.619000	10:30:57.388000	09:51:31.905000	09:43:11.258000	21:01:22.960000	10:44:07.929000
					09:41:34.730000			12:02:56.725000		10:19:45.801000	10:30:57.570000	09:51:32.089000	09:43:11.448000	21:01:23.171000	10:44:08.127000
					09:41:34.902000			12:02:56.929000		10:19:45.968000	10:30:57.746000	09:51:32.268000	09:43:11.625000	21:01:23.367000	10:44:08.314000
					09:41:35.059000			12:02:57.122000		10:19:46.153000	10:30:57.926000	09:51:32.451000	09:43:11.813000	21:01:23.577000	10:44:08.508000
					09:41:35.230000			12:02:57.329000		10:19:46.320000	10:30:58.102000	09:51:32.630000	09:43:11.989000	21:01:23.777000	10:44:08.692000
					09:41:35.389000			12:02:57.520000		10:19:46.505000	10:30:58.280000	09:51:32.812000	09:43:12.183000	21:01:23.990000	10:44:08.885000
					09:41:35.560000			12:02:57.722000		10:19:46.671000	10:30:58.456000	09:51:32.992000	09:43:12.359000	21:01:24.192000	10:44:09.069000
					09:41:35.717000			12:02:57.914000		10:19:46.855000	10:30:58.636000	09:51:33.174000	09:43:12.552000	21:01:24.410000	10:44:09.265000
					09:41:35.890000			12:02:58.117000		10:19:47.022000	10:30:58.812000	09:51:33.353000	09:43:12.731000	21:01:24.612000	10:44:09.448000
					09:41:36.047000			12:02:58.305000		10:19:47.205000	10:30:58.993000	09:51:33.536000	09:43:12.925000	21:01:24.827000	10:44:09.640000
					09:41:36.216000			12:02:58.504000		10:19:47.372000	10:30:59.169000	09:51:33.717000	09:43:13.106000	21:01:25.031000	10:44:09.822000
					09:41:36.374000			12:02:58.694000		10:19:47.554000	10:30:59.353000	09:51:33.899000	09:43:13.304000	21:01:25.248000	10:44:10.015000
					09:41:36.546000			12:02:58.889000		10:19:47.722000	10:30:59.529000	09:51:34.079000	09:43:13.484000	21:01:25.451000	10:44:10.203000
					09:41:36.703000			12:02:59.076000		10:19:47.903000	10:30:59.710000	09:51:34.263000	09:43:13.682000	21:01:25.668000	10:44:10.400000
					09:41:36.874000			12:02:59.274000		10:19:48.073000	10:30:59.888000	09:51:34.443000	09:43:13.862000	21:01:25.870000	10:44:10.592000
					09:41:37.031000			12:02:59.461000		10:19:48.252000	10:31:00.069000	09:51:34.627000	09:43:14.061000	21:01:26.083000	10:44:10.795000
					09:41:37.203000			12:02:59.660000		10:19:48.421000	10:31:00.246000	09:51:34.806000	09:43:14.243000	21:01:26.284000	10:44:10.995000
					09:41:37.361000			12:02:59.847000		10:19:48.605000	10:31:00.429000	09:51:34.993000	09:43:14.440000	21:01:26.494000	10:44:11.208000
					09:41:37.531000			12:03:00.046000		10:19:48.772000	10:31:00.607000	09:51:35.170000	09:43:14.623000	21:01:26.696000	10:44:11.413000
					09:41:37.689000			12:03:00.235000		10:19:48.955000	10:31:00.787000	09:51:35.356000	09:43:14.823000	21:01:26.907000	10:44:11.623000
					09:41:37.861000			12:03:00.434000		10:19:49.121000	10:31:00.965000	09:51:35.533000	09:43:15.006000	21:01:27.106000	10:44:11.823000
					09:41:38.017000			12:03:00.623000		10:19:49.304000	10:31:01.148000	09:51:35.718000	09:43:15.205000	21:01:27.317000	10:44:12.028000
					09:41:38.188000			12:03:00.824000		10:19:49.472000	10:31:01.325000	09:51:35.900000	09:43:15.389000	21:01:27.518000	10:44:12.221000
					09:41:38.347000			12:03:01.014000		10:19:49.655000	10:31:01.506000	09:51:36.083000	09:43:15.588000	21:01:27.730000	10:44:12.422000
					09:41:38.519000			12:03:01.215000		10:19:49.820000	10:31:01.686000	09:51:36.262000	09:43:15.770000	21:01:27.933000	10:44:12.613000
					09:41:38.676000			12:03:01.402000		10:19:50.004000	10:31:01.871000	09:51:36.448000	09:43:15.968000	21:01:28.147000	10:44:12.811000
					09:41:38.848000			12:03:01.602000		10:19:50.172000	10:31:02.052000	09:51:36.627000	09:43:16.148000	21:01:28.348000	10:44:12.997000
					09:41:39.007000			12:03:01.792000		10:19:50.353000	10:31:02.237000	09:51:36.810000	09:43:16.344000	21:01:28.558000	10:44:13.193000
					09:41:39.178000			12:03:01.989000		10:19:50.520000	10:31:02.416000	09:51:36.991000	09:43:16.525000	21:01:28.758000	10:44:13.381000
					09:41:39.338000			12:03:02.178000		10:19:50.702000	10:31:02.602000	09:51:37.175000	09:43:16.720000	21:01:28.968000	10:44:13.575000
					09:41:39.511000			12:03:02.381000		10:19:50.870000	10:31:02.780000	09:51:37.357000	09:43:16.897000	21:01:29.168000	10:44:13.762000
					09:41:39.668000			12:03:02.571000		10:19:51.052000	10:31:02.964000	09:51:37.540000	09:43:17.093000	21:01:29.378000	10:44:13.957000
					09:41:39.842000			12:03:02.772000		10:19:51.219000	10:31:03.141000	09:51:37.720000	09:43:17.269000	21:01:29.577000	10:44:14.143000
					09:41:40			12:03:02.964000		10:19:51.402000	10:31:03.321000	09:51:37.907000	09:43:17.461000	21:01:29.790000	10:44:14.335000
					09:41:40.171000			12:03:03.166000		10:19:51.570000	10:31:03.497000	09:51:38.085000	09:43:17.638000	21:01:29.990000	10:44:14.521000
					09:41:40.330000			12:03:03.359000		10:19:51.754000	10:31:03.678000	09:51:38.269000	09:43:17.828000	21:01:30.202000	10:44:14.714000
					09:41:40.503000			12:03:03.563000		10:19:51.922000	10:31:03.853000	09:51:38.449000	09:43:18.002000	21:01:30.403000	10:44:14.900000
					09:41:40.664000			12:03:03.756000		10:19:52.104000	10:31:04.031000	09:51:38.635000	09:43:18.191000	21:01:30.614000	10:44:15.094000
					09:41:40.835000			12:03:03.962000		10:19:52.272000	10:31:04.204000	09:51:38.816000	09:43:18.361000	21:01:30.816000	10:44:15.279000
					09:41:40.994000			12:03:04.159000		10:19:52.455000	10:31:04.383000	09:51:39	09:43:18.547000	21:01:31.027000	10:44:15.472000
					09:41:41.165000			12:03:04.370000		10:19:52.622000	10:31:04.554000	09:51:39.180000	09:43:18.719000	21:01:31.231000	10:44:15.657000
					09:41:41.326000			12:03:04.568000		10:19:52.805000	10:31:04.732000	09:51:39.364000	09:43:18.902000	21:01:31.443000	10:44:15.851000
					09:41:41.499000			12:03:04.779000		10:19:52.972000	10:31:04.906000	09:51:39.544000	09:43:19.069000	21:01:31.643000	10:44:16.034000
					09:41:41.654000			12:03:04.980000		10:19:53.157000	10:31:05.083000	09:51:39.729000	09:43:19.253000	21:01:31.857000	10:44:16.227000
					09:41:41.826000			12:03:05.194000		10:19:53.321000	10:31:05.257000	09:51:39.909000	09:43:19.422000	21:01:32.058000	10:44:16.410000
					09:41:41.986000			12:03:05.397000		10:19:53.505000	10:31:05.437000	09:51:40.093000	09:43:19.602000	21:01:32.271000	10:44:16.603000
					09:41:42.158000			12:03:05.612000		10:19:53.669000	10:31:05.613000	09:51:40.274000	09:43:19.771000	21:01:32.471000	10:44:16.790000
					09:41:42.317000			12:03:05.813000		10:19:53.850000	10:31:05.792000	09:51:40.457000	09:43:19.952000	21:01:32.683000	10:44:16.979000
					09:41:42.492000			12:03:06.029000		10:19:54.017000	10:31:05.965000	09:51:40.638000	09:43:20.120000	21:01:32.882000	10:44:17.161000
					09:41:42.648000			12:03:06.233000		10:19:54.199000	10:31:06.145000	09:51:40.821000	09:43:20.303000	21:01:33.094000	10:44:17.357000
					09:41:42.820000			12:03:06.452000		10:19:54.366000	10:31:06.323000	09:51:41.001000	09:43:20.469000	21:01:33.293000	10:44:17.546000
					09:41:42.979000			12:03:06.660000		10:19:54.549000	10:31:06.501000	09:51:41.188000	09:43:20.649000	21:01:33.504000	10:44:17.755000
					09:41:43.154000			12:03:06.879000		10:19:54.715000	10:31:06.676000	09:51:41.367000	09:43:20.817000	21:01:33.704000	10:44:17.955000
					09:41:43.310000			12:03:07.091000		10:19:54.899000	10:31:06.857000	09:51:41.550000	09:43:20.997000	21:01:33.919000	10:44:18.165000
					09:41:43.483000			12:03:07.317000		10:19:55.063000	10:31:07.032000	09:51:41.731000	09:43:21.165000	21:01:34.122000	10:44:18.364000
					09:41:43.644000			12:03:07.524000		10:19:55.245000	10:31:07.212000	09:51:41.916000	09:43:21.344000	21:01:34.333000	10:44:18.574000
					09:41:43.816000			12:03:07.746000		10:19:55.413000	10:31:07.386000	09:51:42.097000	09:43:21.509000	21:01:34.534000	10:44:18.781000
					09:41:43.973000			12:03:07.955000		10:19:55.595000	10:31:07.566000	09:51:42.280000	09:43:21.689000	21:01:34.748000	10:44:18.997000
					09:41:44.146000			12:03:08.175000		10:19:55.760000	10:31:07.739000	09:51:42.461000	09:43:21.855000	21:01:34.951000	10:44:19.202000
					09:41:44.304000			12:03:08.383000		10:19:55.942000	10:31:07.917000	09:51:42.645000	09:43:22.034000	21:01:35.163000	10:44:19.413000
					09:41:44.476000			12:03:08.603000		10:19:56.110000	10:31:08.092000	09:51:42.822000	09:43:22.195000	21:01:35.364000	10:44:19.613000
					09:41:44.637000			12:03:08.809000		10:19:56.293000	10:31:08.269000	09:51:43.007000	09:43:22.373000	21:01:35.576000	10:44:19.821000
					09:41:44.809000			12:03:09.026000		10:19:56.458000	10:31:08.444000	09:51:43.187000	09:43:22.538000	21:01:35.780000	10:44:20.015000
					09:41:44.967000			12:03:09.234000		10:19:56.641000	10:31:08.623000	09:51:43.372000	09:43:22.715000	21:01:35.995000	10:44:20.223000
					09:41:45.140000			12:03:09.452000		10:19:56.807000	10:31:08.794000	09:51:43.553000	09:43:22.876000	21:01:36.196000	10:44:20.427000
					09:41:45.297000			12:03:09.658000		10:19:56.991000	10:31:08.973000	09:51:43.735000	09:43:23.053000	21:01:36.411000	10:44:20.650000
					09:41:45.471000			12:03:09.873000		10:19:57.158000	10:31:09.146000	09:51:43.915000	09:43:23.216000	21:01:36.614000	10:44:20.865000
					09:41:45.629000			12:03:10.076000		10:19:57.339000	10:31:09.324000	09:51:44.101000	09:43:23.392000	21:01:36.829000	10:44:21.086000
					09:41:45.802000			12:03:10.292000		10:19:57.507000	10:31:09.498000	09:51:44.280000	09:43:23.555000	21:01:37.031000	10:44:21.294000
					09:41:45.960000			12:03:10.494000		10:19:57.689000	10:31:09.674000	09:51:44.467000	09:43:23.733000	21:01:37.250000	10:44:21.504000
					09:41:46.133000			12:03:10.707000		10:19:57.860000	10:31:09.848000	09:51:44.645000	09:43:23.896000	21:01:37.451000	10:44:21.706000
					09:41:46.292000			12:03:10.909000		10:19:58.041000	10:31:10.024000	09:51:44.831000	09:43:24.076000	21:01:37.667000	10:44:21.914000
					09:41:46.466000			12:03:11.121000		10:19:58.209000	10:31:10.197000	09:51:45.011000	09:43:24.241000	21:01:37.870000	10:44:22.110000
					09:41:46.624000			12:03:11.324000		10:19:58.392000	10:31:10.373000	09:51:45.196000	09:43:24.416000	21:01:38.085000	10:44:22.315000
					09:41:46.796000			12:03:11.539000		10:19:58.556000	10:31:10.546000	09:51:45.375000	09:43:24.579000	21:01:38.288000	10:44:22.510000
					09:41:46.956000			12:03:11.743000		10:19:58.739000	10:31:10.723000	09:51:45.558000	09:43:24.756000	21:01:38.501000	10:44:22.712000
					09:41:47.127000			12:03:11.956000		10:19:58.907000	10:31:10.897000	09:51:45.738000	09:43:24.919000	21:01:38.704000	10:44:22.905000
					09:41:47.287000			12:03:12.161000		10:19:59.089000	10:31:11.075000	09:51:45.925000	09:43:25.096000	21:01:38.920000	10:44:23.104000
					09:41:47.458000			12:03:12.374000		10:19:59.256000	10:31:11.246000	09:51:46.103000	09:43:25.260000	21:01:39.122000	10:44:23.296000
					09:41:47.616000			12:03:12.574000		10:19:59.438000	10:31:11.422000	09:51:46.290000	09:43:25.436000	21:01:39.338000	10:44:23.495000
					09:41:47.791000			12:03:12.791000		10:19:59.605000	10:31:11.596000	09:51:46.469000	09:43:25.601000	21:01:39.542000	10:44:23.683000
					09:41:47.949000			12:03:12.991000		10:19:59.790000	10:31:11.773000	09:51:46.654000	09:43:25.776000	21:01:39.760000	10:44:23.876000
					09:41:48.121000			12:03:13.205000		10:19:59.955000	10:31:11.947000	09:51:46.835000	09:43:25.939000	21:01:39.963000	10:44:24.062000
					09:41:48.281000			12:03:13.406000		10:20:00.139000	10:31:12.122000	09:51:47.020000	09:43:26.116000	21:01:40.178000	10:44:24.258000
					09:41:48.451000			12:03:13.620000		10:20:00.306000	10:31:12.297000	09:51:47.199000	09:43:26.282000	21:01:40.384000	10:44:24.443000
					09:41:48.611000			12:03:13.823000		10:20:00.488000	10:31:12.473000	09:51:47.382000	09:43:26.460000	21:01:40.598000	10:44:24.638000
					09:41:48.782000			12:03:14.039000		10:20:00.657000	10:31:12.646000	09:51:47.569000	09:43:26.623000	21:01:40.801000	10:44:24.821000
					09:41:48.942000			12:03:14.246000		10:20:00.839000	10:31:12.823000	09:51:47.746000	09:43:26.802000	21:01:41.016000	10:44:25.017000
					09:41:49.114000			12:03:14.465000		10:20:01.009000	10:31:12.998000	09:51:47.926000	09:43:26.968000	21:01:41.221000	10:44:25.203000
					09:41:49.273000			12:03:14.673000		10:20:01.190000	10:31:13.175000	09:51:48.110000	09:43:27.149000	21:01:41.433000	10:44:25.396000
					09:41:49.449000			12:03:14.890000		10:20:01.359000	10:31:13.346000	09:51:48.288000	09:43:27.314000	21:01:41.636000	10:44:25.583000
					09:41:49.608000			12:03:15.096000		10:20:01.543000	10:31:13.526000	09:51:48.473000	09:43:27.493000	21:01:41.852000	10:44:25.774000
					09:41:49.780000			12:03:15.312000		10:20:01.711000	10:31:13.698000	09:51:48.653000	09:43:27.660000	21:01:42.055000	10:44:25.959000
					09:41:49.940000			12:03:15.515000		10:20:01.894000	10:31:13.874000	09:51:48.837000	09:43:27.839000	21:01:42.267000	10:44:26.152000
					09:41:50.112000			12:03:15.729000		10:20:02.063000	10:31:14.047000	09:51:49.017000	09:43:28.004000	21:01:42.470000	10:44:26.336000
					09:41:50.272000			12:03:15.932000		10:20:02.247000	10:31:14.222000	09:51:49.202000	09:43:28.184000	21:01:42.684000	10:44:26.526000
					09:41:50.442000			12:03:16.147000		10:20:02.415000	10:31:14.396000	09:51:49.383000	09:43:28.347000	21:01:42.886000	10:44:26.709000
					09:41:50.602000			12:03:16.345000		10:20:02.599000	10:31:14.575000	09:51:49.568000	09:43:28.530000	21:01:43.102000	10:44:26.900000
					09:41:50.775000			12:03:16.555000		10:20:02.770000	10:31:14.747000	09:51:49.751000	09:43:28.695000	21:01:43.306000	10:44:27.081000
					09:41:50.933000			12:03:16.755000		10:20:02.953000	10:31:14.924000	09:51:49.934000	09:43:28.874000	21:01:43.517000	10:44:27.269000
					09:41:51.107000			12:03:16.963000		10:20:03.122000	10:31:15.097000	09:51:50.113000	09:43:29.038000	21:01:43.720000	10:44:27.451000
					09:41:51.264000			12:03:17.158000		10:20:03.307000	10:31:15.274000	09:51:50.299000	09:43:29.217000	21:01:43.935000	10:44:27.640000
					09:41:51.438000			12:03:17.365000		10:20:03.474000	10:31:15.447000	09:51:50.478000	09:43:29.383000	21:01:44.137000	10:44:27.820000
					09:41:51.596000			12:03:17.563000		10:20:03.659000	10:31:15.626000	09:51:50.664000	09:43:29.562000	21:01:44.354000	10:44:28.008000
					09:41:51.768000			12:03:17.769000		10:20:03.827000	10:31:15.799000	09:51:50.842000	09:43:29.726000	21:01:44.558000	10:44:28.187000
					09:41:51.927000			12:03:17.964000		10:20:04.011000	10:31:15.981000	09:51:51.028000	09:43:29.904000	21:01:44.773000	10:44:28.375000
					09:41:52.101000			12:03:18.171000		10:20:04.179000	10:31:16.154000	09:51:51.208000	09:43:30.069000	21:01:44.977000	10:44:28.553000
					09:41:52.261000			12:03:18.367000		10:20:04.364000	10:31:16.334000	09:51:51.391000	09:43:30.250000	21:01:45.193000	10:44:28.741000
					09:41:52.435000			12:03:18.571000		10:20:04.532000	10:31:16.509000	09:51:51.572000	09:43:30.409000	21:01:45.397000	10:44:28.918000
					09:41:52.594000			12:03:18.767000		10:20:04.715000	10:31:16.689000	09:51:51.755000	09:43:30.587000	21:01:45.611000	10:44:29.103000
					09:41:52.767000			12:03:18.973000		10:20:04.883000	10:31:16.861000	09:51:51.936000	09:43:30.752000	21:01:45.814000	10:44:29.282000
					09:41:52.928000			12:03:19.171000		10:20:05.069000	10:31:17.039000	09:51:52.119000	09:43:30.928000	21:01:46.031000	10:44:29.468000
					09:41:53.101000			12:03:19.380000		10:20:05.238000	10:31:17.215000	09:51:52.299000	09:43:31.090000	21:01:46.272000	10:44:29.644000
					09:41:53.261000			12:03:19.576000		10:20:05.422000	10:31:17.391000	09:51:52.485000	09:43:31.270000	21:01:46.456000	10:44:29.830000
					09:41:53.435000			12:03:19.786000		10:20:05.590000	10:31:17.568000	09:51:52.665000	09:43:31.434000	21:01:46.661000	10:44:30.012000
					09:41:53.591000			12:03:19.983000		10:20:05.775000	10:31:17.743000	09:51:52.850000	09:43:31.610000	21:01:46.879000	10:44:30.208000
					09:41:53.765000			12:03:20.192000		10:20:05.943000	10:31:17.916000	09:51:53.031000	09:43:31.773000	21:01:47.086000	10:44:30.394000
					09:41:53.926000			12:03:20.389000		10:20:06.127000	10:31:18.095000	09:51:53.215000	09:43:31.951000	21:01:47.302000	10:44:30.592000
					09:41:54.100000			12:03:20.600000		10:20:06.296000	10:31:18.268000	09:51:53.394000	09:43:32.112000	21:01:47.507000	10:44:30.785000
					09:41:54.258000			12:03:20.800000		10:20:06.481000	10:31:18.445000	09:51:53.579000	09:43:32.287000	21:01:47.725000	10:44:30.988000
					09:41:54.433000			12:03:21.009000		10:20:06.652000	10:31:18.618000	09:51:53.758000	09:43:32.452000	21:01:47.933000	10:44:31.180000
					09:41:54.591000			12:03:21.207000		10:20:06.836000	10:31:18.796000	09:51:53.946000	09:43:32.629000	21:01:48.150000	10:44:31.378000
					09:41:54.764000			12:03:21.416000		10:20:07.004000	10:31:18.967000	09:51:54.124000	09:43:32.792000	21:01:48.356000	10:44:31.566000
					09:41:54.923000			12:03:21.611000		10:20:07.188000	10:31:19.144000	09:51:54.308000	09:43:32.971000	21:01:48.576000	10:44:31.762000
					09:41:55.096000			12:03:21.820000		10:20:07.357000	10:31:19.316000	09:51:54.488000	09:43:33.134000	21:01:48.784000	10:44:31.948000
					09:41:55.255000			12:03:22.016000		10:20:07.540000	10:31:19.492000	09:51:54.673000	09:43:33.313000	21:01:49.003000	10:44:32.139000
					09:41:55.429000			12:03:22.222000		10:20:07.707000	10:31:19.665000	09:51:54.854000	09:43:33.478000	21:01:49.210000	10:44:32.318000
					09:41:55.589000			12:03:22.419000		10:20:07.893000	10:31:19.841000	09:51:55.040000	09:43:33.660000	21:01:49.427000	10:44:32.506000
					09:41:55.760000			12:03:22.627000		10:20:08.060000	10:31:20.015000	09:51:55.219000	09:43:33.823000	21:01:49.633000	10:44:32.685000
					09:41:55.921000			12:03:22.823000		10:20:08.243000	10:31:20.190000	09:51:55.402000	09:43:34.004000	21:01:49.848000	10:44:32.870000
					09:41:56.095000			12:03:23.029000		10:20:08.410000	10:31:20.363000	09:51:55.585000	09:43:34.170000	21:01:50.054000	10:44:33.053000
					09:41:56.253000			12:03:23.224000		10:20:08.594000	10:31:20.540000	09:51:55.768000	09:43:34.348000	21:01:50.269000	10:44:33.245000
					09:41:56.429000			12:03:23.431000		10:20:08.761000	10:31:20.710000	09:51:55.946000	09:43:34.516000	21:01:50.472000	10:44:33.433000
					09:41:56.587000			12:03:23.626000		10:20:08.943000	10:31:20.886000	09:51:56.130000	09:43:34.696000	21:01:50.687000	10:44:33.627000
					09:41:56.760000			12:03:23.831000		10:20:09.110000	10:31:21.059000	09:51:56.311000	09:43:34.860000	21:01:50.890000	10:44:33.812000
					09:41:56.922000			12:03:24.028000		10:20:09.294000	10:31:21.235000	09:51:56.494000	09:43:35.042000	21:01:51.103000	10:44:34.009000
					09:41:57.094000			12:03:24.235000		10:20:09.463000	10:31:21.406000	09:51:56.673000	09:43:35.206000	21:01:51.304000	10:44:34.195000
					09:41:57.255000			12:03:24.430000		10:20:09.647000	10:31:21.582000	09:51:56.856000	09:43:35.385000	21:01:51.519000	10:44:34.391000
					09:41:57.428000			12:03:24.633000		10:20:09.817000	10:31:21.753000	09:51:57.035000	09:43:35.550000	21:01:51.720000	10:44:34.583000
					09:41:57.587000			12:03:24.825000		10:20:10.001000	10:31:21.932000	09:51:57.217000	09:43:35.729000	21:01:51.931000	10:44:34.783000
					09:41:57.759000			12:03:25.030000		10:20:10.167000	10:31:22.103000	09:51:57.395000	09:43:35.895000	21:01:52.133000	10:44:34.975000
					09:41:57.920000			12:03:25.224000		10:20:10.351000	10:31:22.282000	09:51:57.580000	09:43:36.073000	21:01:52.347000	10:44:35.176000
					09:41:58.094000			12:03:25.427000		10:20:10.518000	10:31:22.453000	09:51:57.758000	09:43:36.236000	21:01:52.548000	10:44:35.367000
					09:41:58.252000			12:03:25.622000		10:20:10.703000	10:31:22.632000	09:51:57.938000	09:43:36.414000	21:01:52.762000	10:44:35.571000
					09:41:58.427000			12:03:25.826000		10:20:10.870000	10:31:22.805000	09:51:58.118000	09:43:36.580000	21:01:52.966000	10:44:35.771000
					09:41:58.586000			12:03:26.022000		10:20:11.055000	10:31:22.983000	09:51:58.301000	09:43:36.755000	21:01:53.179000	10:44:35.992000
					09:41:58.759000			12:03:26.229000		10:20:11.223000	10:31:23.157000	09:51:58.482000	09:43:36.921000	21:01:53.383000	10:44:36.208000
					09:41:58.919000			12:03:26.425000		10:20:11.409000	10:31:23.335000	09:51:58.670000	09:43:37.100000	21:01:53.597000	10:44:36.435000
					09:41:59.093000			12:03:26.632000		10:20:11.575000	10:31:23.509000	09:51:58.845000	09:43:37.261000	21:01:53.803000	10:44:36.649000
					09:41:59.251000			12:03:26.827000		10:20:11.760000	10:31:23.688000	09:51:59.030000	09:43:37.440000	21:01:54.015000	10:44:36.865000
					09:41:59.425000			12:03:27.036000		10:20:11.928000	10:31:23.860000	09:51:59.208000	09:43:37.607000	21:01:54.217000	10:44:37.073000
					09:41:59.585000			12:03:27.229000		10:20:12.113000	10:31:24.038000	09:51:59.394000	09:43:37.783000	21:01:54.434000	10:44:37.281000
					09:41:59.759000			12:03:27.434000		10:20:12.283000	10:31:24.212000	09:51:59.572000	09:43:37.947000	21:01:54.634000	10:44:37.480000
					09:41:59.918000			12:03:27.630000		10:20:12.466000	10:31:24.391000	09:51:59.760000	09:43:38.125000	21:01:54.850000	10:44:37.684000
					09:42:00.092000			12:03:27.835000		10:20:12.636000	10:31:24.564000	09:51:59.937000	09:43:38.290000	21:01:55.056000	10:44:37.880000
					09:42:00.251000			12:03:28.028000		10:20:12.822000	10:31:24.743000	09:52:00.125000	09:43:38.468000	21:01:55.273000	10:44:38.081000
					09:42:00.425000			12:03:28.233000		10:20:12.991000	10:31:24.918000	09:52:00.306000	09:43:38.632000	21:01:55.476000	10:44:38.271000
					09:42:00.584000			12:03:28.425000		10:20:13.177000	10:31:25.094000	09:52:00.488000	09:43:38.812000	21:01:55.693000	10:44:38.468000
					09:42:00.759000			12:03:28.630000		10:20:13.344000	10:31:25.267000	09:52:00.667000	09:43:38.975000	21:01:55.899000	10:44:38.655000
					09:42:00.919000			12:03:28.822000		10:20:13.528000	10:31:25.445000	09:52:00.852000	09:43:39.156000	21:01:56.117000	10:44:38.850000
					09:42:01.092000			12:03:29.024000		10:20:13.699000	10:31:25.618000	09:52:01.032000	09:43:39.320000	21:01:56.325000	10:44:39.036000
					09:42:01.251000			12:03:29.219000		10:20:13.882000	10:31:25.795000	09:52:01.217000	09:43:39.499000	21:01:56.544000	10:44:39.228000
					09:42:01.425000			12:03:29.421000		10:20:14.052000	10:31:25.970000	09:52:01.396000	09:43:39.665000	21:01:56.754000	10:44:39.410000
					09:42:01.584000			12:03:29.614000		10:20:14.236000	10:31:26.146000	09:52:01.583000	09:43:39.843000	21:01:56.969000	10:44:39.602000
					09:42:01.758000			12:03:29.816000		10:20:14.403000	10:31:26.319000	09:52:01.764000	09:43:40.009000	21:01:57.175000	10:44:39.787000
					09:42:01.918000			12:03:30.005000		10:20:14.587000	10:31:26.497000	09:52:01.946000	09:43:40.188000	21:01:57.395000	10:44:39.976000
					09:42:02.090000			12:03:30.206000		10:20:14.756000	10:31:26.671000	09:52:02.127000	09:43:40.354000	21:01:57.600000	10:44:40.158000
					09:42:02.249000			12:03:30.396000		10:20:14.937000	10:31:26.847000	09:52:02.312000	09:43:40.536000	21:01:57.815000	10:44:40.349000
					09:42:02.422000			12:03:30.593000		10:20:15.106000	10:31:27.022000	09:52:02.493000	09:43:40.701000	21:01:58.018000	10:44:40.532000
					09:42:02.580000			12:03:30.779000		10:20:15.289000	10:31:27.196000	09:52:02.680000	09:43:40.880000	21:01:58.232000	10:44:40.721000
					09:42:02.755000			12:03:30.981000		10:20:15.457000	10:31:27.370000	09:52:02.860000	09:43:41.046000	21:01:58.434000	10:44:40.900000
					09:42:02.914000			12:03:31.166000		10:20:15.641000	10:31:27.550000	09:52:03.048000	09:43:41.226000	21:01:58.649000	10:44:41.092000
					09:42:03.090000			12:03:31.364000		10:20:15.809000	10:31:27.723000	09:52:03.228000	09:43:41.395000	21:01:58.849000	10:44:41.271000
					09:42:03.248000			12:03:31.548000		10:20:15.995000	10:31:27.901000	09:52:03.413000	09:43:41.573000	21:01:59.060000	10:44:41.456000
					09:42:03.423000			12:03:31.746000		10:20:16.163000	10:31:28.074000	09:52:03.595000	09:43:41.742000	21:01:59.261000	10:44:41.636000
					09:42:03.580000			12:03:31.930000		10:20:16.346000	10:31:28.253000	09:52:03.777000	09:43:41.925000	21:01:59.476000	10:44:41.823000
					09:42:03.754000			12:03:32.129000		10:20:16.515000	10:31:28.427000	09:52:03.959000	09:43:42.090000	21:01:59.678000	10:44:42.002000
					09:42:03.914000			12:03:32.312000		10:20:16.701000	10:31:28.608000	09:52:04.144000	09:43:42.273000	21:01:59.890000	10:44:42.194000
					09:42:04.087000			12:03:32.510000		10:20:16.870000	10:31:28.782000	09:52:04.322000	09:43:42.440000	21:02:00.091000	10:44:42.373000
					09:42:04.249000			12:03:32.694000		10:20:17.055000	10:31:28.961000	09:52:04.508000	09:43:42.622000	21:02:00.304000	10:44:42.564000
					09:42:04.422000			12:03:32.891000		10:20:17.224000	10:31:29.136000	09:52:04.687000	09:43:42.792000	21:02:00.507000	10:44:42.744000
					09:42:04.582000			12:03:33.073000		10:20:17.409000	10:31:29.318000	09:52:04.874000	09:43:42.976000	21:02:00.721000	10:44:42.931000
					09:42:04.755000			12:03:33.269000		10:20:17.578000	10:31:29.493000	09:52:05.052000	09:43:43.145000	21:02:00.925000	10:44:43.112000
					09:42:04.913000			12:03:33.454000		10:20:17.765000	10:31:29.673000	09:52:05.237000	09:43:43.331000	21:02:01.139000	10:44:43.302000
					09:42:05.088000			12:03:33.650000		10:20:17.931000	10:31:29.850000	09:52:05.418000	09:43:43.503000	21:02:01.342000	10:44:43.479000
					09:42:05.247000			12:03:33.834000		10:20:18.117000	10:31:30.032000	09:52:05.603000	09:43:43.686000	21:02:01.558000	10:44:43.666000
					09:42:05.421000			12:03:34.032000		10:20:18.287000	10:31:30.210000	09:52:05.783000	09:43:43.855000	21:02:01.761000	10:44:43.845000
					09:42:05.580000			12:03:34.217000		10:20:18.471000	10:31:30.391000	09:52:05.969000	09:43:44.039000	21:02:01.972000	10:44:44.029000
					09:42:05.753000			12:03:34.415000		10:20:18.642000	10:31:30.567000	09:52:06.150000	09:43:44.210000	21:02:02.174000	10:44:44.208000
					09:42:05.914000			12:03:34.601000		10:20:18.828000	10:31:30.747000	09:52:06.339000	09:43:44.395000	21:02:02.388000	10:44:44.391000
					09:42:06.088000			12:03:34.800000		10:20:18.997000	10:31:30.924000	09:52:06.515000	09:43:44.564000	21:02:02.591000	10:44:44.568000
					09:42:06.246000			12:03:34.990000		10:20:19.180000	10:31:31.106000	09:52:06.700000	09:43:44.749000	21:02:02.806000	10:44:44.761000
					09:42:06.417000			12:03:35.187000		10:20:19.348000	10:31:31.283000	09:52:06.880000	09:43:44.920000	21:02:03.009000	10:44:44.951000
					09:42:06.578000			12:03:35.376000		10:20:19.534000	10:31:31.464000	09:52:07.067000	09:43:45.102000	21:02:03.224000	10:44:45.157000
					09:42:06.748000			12:03:35.581000		10:20:19.703000	10:31:31.641000	09:52:07.248000	09:43:45.271000	21:02:03.426000	10:44:45.353000
					09:42:06.908000			12:03:35.772000		10:20:19.888000	10:31:31.824000	09:52:07.432000	09:43:45.456000	21:02:03.640000	10:44:45.552000
					09:42:07.081000			12:03:35.976000		10:20:20.058000	10:31:32.001000	09:52:07.615000	09:43:45.626000	21:02:03.842000	10:44:45.743000
					09:42:07.240000			12:03:36.167000		10:20:20.243000	10:31:32.185000	09:52:07.800000	09:43:45.810000	21:02:04.053000	10:44:45.940000
					09:42:07.412000			12:03:36.372000		10:20:20.412000	10:31:32.361000	09:52:07.982000	09:43:45.979000	21:02:04.256000	10:44:46.131000
					09:42:07.572000			12:03:36.567000		10:20:20.597000	10:31:32.544000	09:52:08.165000	09:43:46.166000	21:02:04.468000	10:44:46.326000
					09:42:07.743000			12:03:36.774000		10:20:20.764000	10:31:32.719000	09:52:08.346000	09:43:46.335000	21:02:04.668000	10:44:46.513000
					09:42:07.902000			12:03:36.969000		10:20:20.950000	10:31:32.901000	09:52:08.530000	09:43:46.520000	21:02:04.879000	10:44:46.715000
					09:42:08.074000			12:03:37.177000		10:20:21.118000	10:31:33.077000	09:52:08.711000	09:43:46.692000	21:02:05.080000	10:44:46.910000
					09:42:08.237000			12:03:37.374000		10:20:21.304000	10:31:33.258000	09:52:08.898000	09:43:46.877000	21:02:05.290000	10:44:47.112000
					09:42:08.408000			12:03:37.580000		10:20:21.474000	10:31:33.432000	09:52:09.081000	09:43:47.046000	21:02:05.489000	10:44:47.302000
					09:42:08.568000			12:03:37.778000		10:20:21.659000	10:31:33.614000	09:52:09.267000	09:43:47.232000	21:02:05.700000	10:44:47.503000
					09:42:08.740000			12:03:37.987000		10:20:21.827000	10:31:33.793000	09:52:09.450000	09:43:47.405000	21:02:05.897000	10:44:47.692000
					09:42:08.899000			12:03:38.185000		10:20:22.012000	10:31:33.975000	09:52:09.633000	09:43:47.593000	21:02:06.110000	10:44:47.886000
					09:42:09.073000			12:03:38.394000		10:20:22.183000	10:31:34.152000	09:52:09.813000	09:43:47.766000	21:02:06.307000	10:44:48.074000
					09:42:09.231000			12:03:38.596000		10:20:22.367000	10:31:34.336000	09:52:09.996000	09:43:47.954000	21:02:06.518000	10:44:48.273000
					09:42:09.403000			12:03:38.804000		10:20:22.537000	10:31:34.517000	09:52:10.177000	09:43:48.126000	21:02:06.721000	10:44:48.462000
					09:42:09.565000			12:03:39.003000		10:20:22.720000	10:31:34.700000	09:52:10.362000	09:43:48.314000	21:02:06.932000	10:44:48.667000
					09:42:09.740000			12:03:39.216000		10:20:22.889000	10:31:34.881000	09:52:10.543000	09:43:48.488000	21:02:07.133000	10:44:48.869000
					09:42:09.899000			12:03:39.417000		10:20:23.075000	10:31:35.066000	09:52:10.728000	09:43:48.678000	21:02:07.347000	10:44:49.091000
					09:42:10.074000			12:03:39.631000		10:20:23.247000	10:31:35.247000	09:52:10.909000	09:43:48.851000	21:02:07.545000	10:44:49.301000
					09:42:10.235000			12:03:39.835000		10:20:23.430000	10:31:35.431000	09:52:11.094000	09:43:49.044000	21:02:07.760000	10:44:49.519000
					09:42:10.408000			12:03:40.050000		10:20:23.600000	10:31:35.611000	09:52:11.275000	09:43:49.215000	21:02:07.957000	10:44:49.723000
					09:42:10.567000			12:03:40.256000		10:20:23.785000	10:31:35.795000	09:52:11.461000	09:43:49.404000	21:02:08.170000	10:44:49.931000
					09:42:10.743000			12:03:40.472000		10:20:23.952000	10:31:35.976000	09:52:11.646000	09:43:49.579000	21:02:08.369000	10:44:50.129000
					09:42:10.901000			12:03:40.679000		10:20:24.136000	10:31:36.159000	09:52:11.831000	09:43:49.766000	21:02:08.582000	10:44:50.337000
					09:42:11.075000			12:03:40.894000		10:20:24.305000	10:31:36.340000	09:52:12.014000	09:43:49.941000	21:02:08.786000	10:44:50.534000
					09:42:11.237000			12:03:41.102000		10:20:24.489000	10:31:36.525000	09:52:12.199000	09:43:50.131000	21:02:08.998000	10:44:50.738000
					09:42:11.412000			12:03:41.320000		10:20:24.658000	10:31:36.706000	09:52:12.380000	09:43:50.302000	21:02:09.202000	10:44:50.933000
					09:42:11.574000			12:03:41.525000		10:20:24.843000	10:31:36.896000	09:52:12.566000	09:43:50.493000	21:02:09.417000	10:44:51.134000
					09:42:11.748000			12:03:41.745000		10:20:25.013000	10:31:37.083000	09:52:12.747000	09:43:50.669000	21:02:09.621000	10:44:51.326000
					09:42:11.911000			12:03:41.949000		10:20:25.195000	10:31:37.270000	09:52:12.932000	09:43:50.858000	21:02:09.837000	10:44:51.521000
					09:42:12.093000			12:03:42.167000		10:20:25.364000	10:31:37.456000	09:52:13.112000	09:43:51.034000	21:02:10.041000	10:44:51.710000
					09:42:12.258000			12:03:42.373000		10:20:25.548000	10:31:37.643000	09:52:13.299000	09:43:51.225000	21:02:10.259000	10:44:51.906000
					09:42:12.440000			12:03:42.591000		10:20:25.717000	10:31:37.826000	09:52:13.481000	09:43:51.399000	21:02:10.463000	10:44:52.092000
					09:42:12.609000			12:03:42.796000		10:20:25.902000	10:31:38.014000	09:52:13.665000	09:43:51.591000	21:02:10.680000	10:44:52.286000
					09:42:12.794000			12:03:43.015000		10:20:26.074000	10:31:38.195000	09:52:13.843000	09:43:51.767000	21:02:10.882000	10:44:52.475000
					09:42:12.962000			12:03:43.221000		10:20:26.258000	10:31:38.383000	09:52:14.029000	09:43:51.956000	21:02:11.100000	10:44:52.665000
					09:42:13.148000			12:03:43.437000		10:20:26.426000	10:31:38.565000	09:52:14.210000	09:43:52.133000	21:02:11.305000	10:44:52.851000
					09:42:13.319000			12:03:43.641000		10:20:26.612000	10:31:38.755000	09:52:14.396000	09:43:52.322000	21:02:11.520000	10:44:53.042000
					09:42:13.506000			12:03:43.856000		10:20:26.779000	10:31:38.938000	09:52:14.575000	09:43:52.498000	21:02:11.729000	10:44:53.224000
					09:42:13.677000			12:03:44.060000		10:20:26.965000	10:31:39.126000	09:52:14.762000	09:43:52.691000	21:02:11.947000	10:44:53.415000
					09:42:13.864000			12:03:44.275000		10:20:27.132000	10:31:39.312000	09:52:14.942000	09:43:52.868000	21:02:12.153000	10:44:53.601000
					09:42:14.037000			12:03:44.482000		10:20:27.319000	10:31:39.502000	09:52:15.127000	09:43:53.058000	21:02:12.371000	10:44:53.790000
					09:42:14.226000			12:03:44.697000		10:20:27.488000	10:31:39.687000	09:52:15.309000	09:43:53.233000	21:02:12.578000	10:44:53.972000
					09:42:14.397000			12:03:44.902000		10:20:27.673000	10:31:39.886000	09:52:15.494000	09:43:53.423000	21:02:12.798000	10:44:54.159000
					09:42:14.585000			12:03:45.119000		10:20:27.842000	10:31:40.069000	09:52:15.677000	09:43:53.596000	21:02:13.006000	10:44:54.341000
					09:42:14.758000			12:03:45.326000		10:20:28.027000	10:31:40.260000	09:52:15.862000	09:43:53.788000	21:02:13.229000	10:44:54.528000
					09:42:14.948000			12:03:45.542000		10:20:28.198000	10:31:40.448000	09:52:16.044000	09:43:53.963000	21:02:13.437000	10:44:54.705000
					09:42:15.121000			12:03:45.748000		10:20:28.380000	10:31:40.637000	09:52:16.230000	09:43:54.153000	21:02:13.658000	10:44:54.893000
					09:42:15.310000			12:03:45.963000		10:20:28.550000	10:31:40.823000	09:52:16.412000	09:43:54.327000	21:02:13.868000	10:44:55.070000
					09:42:15.486000			12:03:46.168000		10:20:28.735000	10:31:41.010000	09:52:16.599000	09:43:54.517000	21:02:14.091000	10:44:55.256000
					09:42:15.678000			12:03:46.383000		10:20:28.903000	10:31:41.197000	09:52:16.780000	09:43:54.690000	21:02:14.298000	10:44:55.435000
					09:42:15.856000			12:03:46.587000		10:20:29.088000	10:31:41.388000	09:52:16.967000	09:43:54.878000	21:02:14.521000	10:44:55.621000
					09:42:16.046000			12:03:46.805000		10:20:29.260000	10:31:41.572000	09:52:17.147000	09:43:55.053000	21:02:14.727000	10:44:55.802000
					09:42:16.223000			12:03:47.009000		10:20:29.442000	10:31:41.762000	09:52:17.335000	09:43:55.242000	21:02:14.946000	10:44:55.990000
					09:42:16.414000			12:03:47.228000		10:20:29.612000	10:31:41.949000	09:52:17.515000	09:43:55.415000	21:02:15.153000	10:44:56.167000
					09:42:16.591000			12:03:47.436000		10:20:29.796000	10:31:42.138000	09:52:17.702000	09:43:55.605000	21:02:15.370000	10:44:56.355000
					09:42:16.786000			12:03:47.655000		10:20:29.965000	10:31:42.326000	09:52:17.881000	09:43:55.777000	21:02:15.575000	10:44:56.535000
					09:42:16.960000			12:03:47.860000		10:20:30.152000	10:31:42.513000	09:52:18.069000	09:43:55.966000	21:02:15.790000	10:44:56.724000
					09:42:17.154000			12:03:48.080000		10:20:30.319000	10:31:42.701000	09:52:18.252000	09:43:56.139000	21:02:15.996000	10:44:56.901000
					09:42:17.332000			12:03:48.286000		10:20:30.505000	10:31:42.891000	09:52:18.436000	09:43:56.328000	21:02:16.215000	10:44:57.087000
					09:42:17.524000			12:03:48.502000		10:20:30.674000	10:31:43.077000	09:52:18.618000	09:43:56.503000	21:02:16.423000	10:44:57.268000
					09:42:17.702000			12:03:48.708000		10:20:30.859000	10:31:43.268000	09:52:18.803000	09:43:56.691000	21:02:16.638000	10:44:57.454000
					09:42:17.893000			12:03:48.925000		10:20:31.027000	10:31:43.454000	09:52:18.986000	09:43:56.862000	21:02:16.844000	10:44:57.631000
					09:42:18.070000			12:03:49.129000		10:20:31.211000	10:31:43.642000	09:52:19.173000	09:43:57.052000	21:02:17.060000	10:44:57.818000
					09:42:18.264000			12:03:49.346000		10:20:31.380000	10:31:43.827000	09:52:19.352000	09:43:57.225000	21:02:17.266000	10:44:57.995000
					09:42:18.442000			12:03:49.550000		10:20:31.565000	10:31:44.018000	09:52:19.539000	09:43:57.414000	21:02:17.481000	10:44:58.181000
					09:42:18.638000			12:03:49.767000		10:20:31.736000	10:31:44.206000	09:52:19.722000	09:43:57.586000	21:02:17.691000	10:44:58.359000
					09:42:18.814000			12:03:49.972000		10:20:31.920000	10:31:44.399000	09:52:19.908000	09:43:57.775000	21:02:17.910000	10:44:58.542000
					09:42:19.009000			12:03:50.187000		10:20:32.089000	10:31:44.588000	09:52:20.088000	09:43:57.949000	21:02:18.113000	10:44:58.721000
					09:42:19.186000			12:03:50.391000		10:20:32.276000	10:31:44.778000	09:52:20.274000	09:43:58.137000	21:02:18.331000	10:44:58.901000
					09:42:19.381000			12:03:50.606000		10:20:32.445000	10:31:44.964000	09:52:20.456000	09:43:58.308000	21:02:18.539000	10:44:59.078000
					09:42:19.560000			12:03:50.809000		10:20:32.629000	10:31:45.154000	09:52:20.643000	09:43:58.497000	21:02:18.756000	10:44:59.262000
					09:42:19.756000			12:03:51.022000		10:20:32.799000	10:31:45.338000	09:52:20.825000	09:43:58.671000	21:02:18.966000	10:44:59.436000
					09:42:19.935000			12:03:51.227000		10:20:32.983000	10:31:45.527000	09:52:21.010000	09:43:58.860000	21:02:19.189000	10:44:59.618000
					09:42:20.128000			12:03:51.442000		10:20:33.153000	10:31:45.713000	09:52:21.193000	09:43:59.035000	21:02:19.395000	10:44:59.796000
					09:42:20.305000			12:03:51.647000		10:20:33.340000	10:31:45.903000	09:52:21.378000	09:43:59.223000	21:02:19.618000	10:44:59.985000
					09:42:20.501000			12:03:51.862000		10:20:33.509000	10:31:46.088000	09:52:21.557000	09:43:59.396000	21:02:19.827000	10:45:00.176000
					09:42:20.679000			12:03:52.069000		10:20:33.692000	10:31:46.277000	09:52:21.742000	09:43:59.587000	21:02:20.047000	10:45:00.385000
					09:42:20.869000			12:03:52.285000		10:20:33.863000	10:31:46.464000	09:52:21.923000	09:43:59.760000	21:02:20.255000	10:45:00.584000
					09:42:21.046000			12:03:52.491000		10:20:34.048000	10:31:46.654000	09:52:22.109000	09:43:59.950000	21:02:20.475000	10:45:00.800000
					09:42:21.240000			12:03:52.709000		10:20:34.217000	10:31:46.840000	09:52:22.288000	09:44:00.122000	21:02:20.688000	10:45:01.015000
					09:42:21.416000			12:03:52.915000		10:20:34.400000	10:31:47.028000	09:52:22.472000	09:44:00.311000	21:02:20.909000	10:45:01.241000
					09:42:21.611000			12:03:53.133000		10:20:34.571000	10:31:47.215000	09:52:22.653000	09:44:00.481000	21:02:21.120000	10:45:01.460000
					09:42:21.786000			12:03:53.341000		10:20:34.755000	10:31:47.405000	09:52:22.839000	09:44:00.669000	21:02:21.339000	10:45:01.679000
					09:42:21.979000			12:03:53.563000		10:20:34.924000	10:31:47.590000	09:52:23.021000	09:44:00.841000	21:02:21.550000	10:45:01.887000
					09:42:22.157000			12:03:53.769000		10:20:35.109000	10:31:47.780000	09:52:23.208000	09:44:01.026000	21:02:21.771000	10:45:02.099000
					09:42:22.349000			12:03:53.987000		10:20:35.281000	10:31:47.966000	09:52:23.393000	09:44:01.200000	21:02:21.982000	10:45:02.298000
					09:42:22.523000			12:03:54.194000		10:20:35.467000	10:31:48.155000	09:52:23.582000	09:44:01.386000	21:02:22.203000	10:45:02.502000
					09:42:22.716000			12:03:54.413000		10:20:35.635000	10:31:48.343000	09:52:23.768000	09:44:01.558000	21:02:22.410000	10:45:02.693000
					09:42:22.893000			12:03:54.621000		10:20:35.819000	10:31:48.532000	09:52:23.962000	09:44:01.743000	21:02:22.631000	10:45:02.892000
					09:42:23.087000			12:03:54.839000		10:20:35.988000	10:31:48.715000	09:52:24.151000	09:44:01.927000	21:02:22.838000	10:45:03.082000
					09:42:23.263000			12:03:55.048000		10:20:36.172000	10:31:48.906000	09:52:24.341000	09:44:02.100000	21:02:23.057000	10:45:03.278000
					09:42:23.455000			12:03:55.268000		10:20:36.340000	10:31:49.092000	09:52:24.528000	09:44:02.273000	21:02:23.264000	10:45:03.462000
					09:42:23.629000			12:03:55.476000		10:20:36.526000	10:31:49.281000	09:52:24.722000	09:44:02.458000	21:02:23.482000	10:45:03.655000
					09:42:23.821000			12:03:55.695000		10:20:36.695000	10:31:49.466000	09:52:24.908000	09:44:02.631000	21:02:23.692000	10:45:03.835000
					09:42:23.997000			12:03:55.902000		10:20:36.878000	10:31:49.655000	09:52:25.099000	09:44:02.815000	21:02:23.913000	10:45:04.025000
					09:42:24.191000			12:03:56.121000		10:20:37.049000	10:31:49.840000	09:52:25.284000	09:44:02.987000	21:02:24.122000	10:45:04.205000
					09:42:24.367000			12:03:56.328000		10:20:37.232000	10:31:50.030000	09:52:25.475000	09:44:03.172000	21:02:24.345000	10:45:04.393000
					09:42:24.560000			12:03:56.544000		10:20:37.400000	10:31:50.214000	09:52:25.662000	09:44:03.344000	21:02:24.552000	10:45:04.579000
					09:42:24.735000			12:03:56.750000		10:20:37.586000	10:31:50.402000	09:52:25.852000	09:44:03.528000	21:02:24.775000	10:45:04.777000
					09:42:24.928000			12:03:56.966000		10:20:37.755000	10:31:50.589000	09:52:26.040000	09:44:03.699000	21:02:24.983000	10:45:04.975000
					09:42:25.103000			12:03:57.174000		10:20:37.942000	10:31:50.777000	09:52:26.230000	09:44:03.884000	21:02:25.202000	10:45:05.179000
					09:42:25.296000			12:03:57.388000		10:20:38.111000	10:31:50.960000	09:52:26.417000	09:44:04.054000	21:02:25.408000	10:45:05.377000
					09:42:25.473000			12:03:57.594000		10:20:38.295000	10:31:51.151000	09:52:26.607000	09:44:04.241000	21:02:25.628000	10:45:05.580000
					09:42:25.663000			12:03:57.812000		10:20:38.465000	10:31:51.336000	09:52:26.796000	09:44:04.414000	21:02:25.833000	10:45:05.773000
					09:42:25.840000			12:03:58.018000		10:20:38.652000	10:31:51.528000	09:52:26.988000	09:44:04.599000	21:02:26.050000	10:45:05.975000
					09:42:26.033000			12:03:58.240000		10:20:38.821000	10:31:51.712000	09:52:27.174000	09:44:04.770000	21:02:26.258000	10:45:06.169000
					09:42:26.209000			12:03:58.446000		10:20:39.005000	10:31:51.904000	09:52:27.363000	09:44:04.959000	21:02:26.477000	10:45:06.371000
					09:42:26.402000			12:03:58.668000		10:20:39.173000	10:31:52.088000	09:52:27.548000	09:44:05.129000	21:02:26.686000	10:45:06.562000
					09:42:26.578000			12:03:58.877000		10:20:39.360000	10:31:52.279000	09:52:27.739000	09:44:05.316000	21:02:26.906000	10:45:06.761000
					09:42:26.768000			12:03:59.099000		10:20:39.529000	10:31:52.462000	09:52:27.923000	09:44:05.486000	21:02:27.114000	10:45:06.950000
					09:42:26.946000			12:03:59.309000		10:20:39.714000	10:31:52.654000	09:52:28.112000	09:44:05.674000	21:02:27.331000	10:45:07.145000
					09:42:27.135000			12:03:59.531000		10:20:39.881000	10:31:52.837000	09:52:28.300000	09:44:05.844000	21:02:27.538000	10:45:07.333000
					09:42:27.313000			12:03:59.740000		10:20:40.066000	10:31:53.027000	09:52:28.490000	09:44:06.032000	21:02:27.753000	10:45:07.527000
					09:42:27.503000			12:03:59.961000		10:20:40.236000	10:31:53.212000	09:52:28.675000	09:44:06.203000	21:02:27.955000	10:45:07.712000
					09:42:27.677000			12:04:00.168000		10:20:40.421000	10:31:53.402000	09:52:28.863000	09:44:06.387000	21:02:28.169000	10:45:07.902000
					09:42:27.868000			12:04:00.390000		10:20:40.590000	10:31:53.588000	09:52:29.048000	09:44:06.558000	21:02:28.367000	10:45:08.085000
					09:42:28.042000			12:04:00.601000		10:20:40.773000	10:31:53.774000	09:52:29.239000	09:44:06.746000	21:02:28.578000	10:45:08.276000
					09:42:28.231000			12:04:00.823000		10:20:40.941000	10:31:53.959000	09:52:29.424000	09:44:06.917000	21:02:28.772000	10:45:08.458000
					09:42:28.405000			12:04:01.036000		10:20:41.127000	10:31:54.147000	09:52:29.612000	09:44:07.103000	21:02:28.982000	10:45:08.650000
					09:42:28.595000			12:04:01.258000		10:20:41.296000	10:31:54.330000	09:52:29.797000	09:44:07.275000	21:02:29.180000	10:45:08.832000
					09:42:28.770000			12:04:01.472000		10:20:41.482000	10:31:54.518000	09:52:29.990000	09:44:07.460000	21:02:29.386000	10:45:09.021000
					09:42:28.961000			12:04:01.696000		10:20:41.650000	10:31:54.699000	09:52:30.168000	09:44:07.633000	21:02:29.584000	10:45:09.203000
					09:42:29.136000			12:04:01.906000		10:20:41.836000	10:31:54.889000	09:52:30.355000	09:44:07.821000	21:02:29.795000	10:45:09.390000
					09:42:29.325000			12:04:02.130000		10:20:42.006000	10:31:55.071000	09:52:30.537000	09:44:07.993000	21:02:29.989000	10:45:09.572000
					09:42:29.498000			12:04:02.340000		10:20:42.187000	10:31:55.258000	09:52:30.723000	09:44:08.180000	21:02:30.199000	10:45:09.761000
					09:42:29.687000			12:04:02.563000		10:20:42.358000	10:31:55.439000	09:52:30.905000	09:44:08.351000	21:02:30.397000	10:45:09.941000
					09:42:29.860000			12:04:02.773000		10:20:42.543000	10:31:55.626000	09:52:31.094000	09:44:08.539000	21:02:30.603000	10:45:10.131000
					09:42:30.049000			12:04:02.992000		10:20:42.713000	10:31:55.809000	09:52:31.274000	09:44:08.713000	21:02:30.802000	10:45:10.313000
					09:42:30.221000			12:04:03.204000		10:20:42.897000	10:31:55.996000	09:52:31.462000	09:44:08.902000	21:02:31.010000	10:45:10.498000
					09:42:30.411000			12:04:03.426000		10:20:43.064000	10:31:56.180000	09:52:31.643000	09:44:09.076000	21:02:31.209000	10:45:10.679000
					09:42:30.585000			12:04:03.632000		10:20:43.249000	10:31:56.369000	09:52:31.829000	09:44:09.264000	21:02:31.418000	10:45:10.864000
					09:42:30.772000			12:04:03.853000		10:20:43.418000	10:31:56.554000	09:52:32.009000	09:44:09.436000	21:02:31.618000	10:45:11.043000
					09:42:30.945000			12:04:04.062000		10:20:43.602000	10:31:56.743000	09:52:32.194000	09:44:09.627000	21:02:31.826000	10:45:11.246000
					09:42:31.133000			12:04:04.282000		10:20:43.771000	10:31:56.924000	09:52:32.375000	09:44:09.801000	21:02:32.024000	10:45:11.403000
					09:42:31.306000			12:04:04.490000		10:20:43.955000	10:31:57.114000	09:52:32.561000	09:44:09.991000	21:02:32.236000	10:45:11.587000
					09:42:31.495000			12:04:04.710000		10:20:44.124000	10:31:57.298000	09:52:32.743000	09:44:10.165000	21:02:32.436000	10:45:11.762000
					09:42:31.669000			12:04:04.918000		10:20:44.309000	10:31:57.485000	09:52:32.930000	09:44:10.355000	21:02:32.646000	10:45:11.945000
					09:42:31.855000			12:04:05.138000		10:20:44.479000	10:31:57.669000	09:52:33.111000	09:44:10.530000	21:02:32.844000	10:45:12.123000
					09:42:32.029000			12:04:05.349000		10:20:44.660000	10:31:57.858000	09:52:33.300000	09:44:10.719000	21:02:33.055000	10:45:12.307000
					09:42:32.216000			12:04:05.572000		10:20:44.831000	10:31:58.040000	09:52:33.481000	09:44:10.896000	21:02:33.253000	10:45:12.484000
					09:42:32.388000			12:04:05.782000		10:20:45.014000	10:31:58.228000	09:52:33.668000	09:44:11.086000	21:02:33.466000	10:45:12.667000
					09:42:32.577000			12:04:06.002000		10:20:45.184000	10:31:58.410000	09:52:33.850000	09:44:11.260000	21:02:33.665000	10:45:12.842000
					09:42:32.747000			12:04:06.210000		10:20:45.368000	10:31:58.598000	09:52:34.034000	09:44:11.451000	21:02:33.875000	10:45:13.024000
					09:42:32.935000			12:04:06.428000		10:20:45.539000	10:31:58.780000	09:52:34.216000	09:44:11.625000	21:02:34.075000	10:45:13.200000
					09:42:33.106000			12:04:06.634000		10:20:45.724000	10:31:58.968000	09:52:34.400000	09:44:11.818000	21:02:34.288000	10:45:13.380000
					09:42:33.294000			12:04:06.850000		10:20:45.894000	10:31:59.150000	09:52:34.583000	09:44:11.994000	21:02:34.489000	10:45:13.555000
					09:42:33.467000			12:04:07.057000		10:20:46.077000	10:31:59.341000	09:52:34.769000	09:44:12.185000	21:02:34.704000	10:45:13.739000
					09:42:33.655000			12:04:07.274000		10:20:46.245000	10:31:59.525000	09:52:34.951000	09:44:12.364000	21:02:34.901000	10:45:13.916000
					09:42:33.827000			12:04:07.479000		10:20:46.430000	10:31:59.713000	09:52:35.136000	09:44:12.554000	21:02:35.114000	10:45:14.097000
					09:42:34.014000			12:04:07.694000		10:20:46.601000	10:31:59.897000	09:52:35.316000	09:44:12.732000	21:02:35.317000	10:45:14.269000
					09:42:34.185000			12:04:07.897000		10:20:46.785000	10:32:00.086000	09:52:35.503000	09:44:12.923000	21:02:35.530000	10:45:14.453000
					09:42:34.374000			12:04:08.109000		10:20:46.956000	10:32:00.272000	09:52:35.682000	09:44:13.102000	21:02:35.732000	10:45:14.626000
					09:42:34.547000			12:04:08.308000		10:20:47.142000	10:32:00.458000	09:52:35.869000	09:44:13.292000	21:02:35.947000	10:45:14.812000
					09:42:34.733000			12:04:08.519000		10:20:47.312000	10:32:00.643000	09:52:36.049000	09:44:13.470000	21:02:36.149000	10:45:14.990000
					09:42:34.907000			12:04:08.716000		10:20:47.495000	10:32:00.832000	09:52:36.236000	09:44:13.661000	21:02:36.360000	10:45:15.184000
					09:42:35.096000			12:04:08.922000		10:20:47.667000	10:32:01.013000	09:52:36.415000	09:44:13.839000	21:02:36.563000	10:45:15.380000
					09:42:35.268000			12:04:09.114000		10:20:47.851000	10:32:01.201000	09:52:36.603000	09:44:14.029000	21:02:36.777000	10:45:15.590000
					09:42:35.455000			12:04:09.319000		10:20:48.020000	10:32:01.384000	09:52:36.783000	09:44:14.208000	21:02:36.982000	10:45:15.792000
					09:42:35.628000			12:04:09.511000		10:20:48.204000	10:32:01.574000	09:52:36.967000	09:44:14.399000	21:02:37.196000	10:45:16.002000
					09:42:35.815000			12:04:09.712000		10:20:48.375000	10:32:01.756000	09:52:37.148000	09:44:14.575000	21:02:37.401000	10:45:16.206000
					09:42:35.987000			12:04:09.903000		10:20:48.560000	10:32:01.944000	09:52:37.333000	09:44:14.769000	21:02:37.617000	10:45:16.428000
					09:42:36.172000			12:04:10.104000		10:20:48.728000	10:32:02.128000	09:52:37.514000	09:44:14.944000	21:02:37.821000	10:45:16.644000
					09:42:36.342000			12:04:10.291000		10:20:48.914000	10:32:02.315000	09:52:37.700000	09:44:15.137000	21:02:38.036000	10:45:16.864000
					09:42:36.529000			12:04:10.491000		10:20:49.083000	10:32:02.499000	09:52:37.883000	09:44:15.315000	21:02:38.239000	10:45:17.070000
					09:42:36.699000			12:04:10.679000		10:20:49.266000	10:32:02.685000	09:52:38.067000	09:44:15.508000	21:02:38.458000	10:45:17.282000
					09:42:36.885000			12:04:10.877000		10:20:49.435000	10:32:02.868000	09:52:38.247000	09:44:15.685000	21:02:38.661000	10:45:17.486000
					09:42:37.057000			12:04:11.062000		10:20:49.620000	10:32:03.056000	09:52:38.433000	09:44:15.876000	21:02:38.876000	10:45:17.695000
					09:42:37.242000			12:04:11.259000		10:20:49.789000	10:32:03.239000	09:52:38.614000	09:44:16.050000	21:02:39.080000	10:45:17.895000
					09:42:37.413000			12:04:11.448000		10:20:49.973000	10:32:03.428000	09:52:38.799000	09:44:16.245000	21:02:39.295000	10:45:18.105000
					09:42:37.600000			12:04:11.646000		10:20:50.143000	10:32:03.611000	09:52:38.980000	09:44:16.422000	21:02:39.502000	10:45:18.307000
					09:42:37.771000			12:04:11.832000		10:20:50.329000	10:32:03.799000	09:52:39.167000	09:44:16.614000	21:02:39.719000	10:45:18.514000
					09:42:37.956000			12:04:12.030000		10:20:50.497000	10:32:03.982000	09:52:39.348000	09:44:16.790000	21:02:39.926000	10:45:18.722000
					09:42:38.127000			12:04:12.217000		10:20:50.681000	10:32:04.170000	09:52:39.533000	09:44:16.980000	21:02:40.143000	10:45:18.947000
					09:42:38.313000			12:04:12.416000		10:20:50.851000	10:32:04.354000	09:52:39.715000	09:44:17.157000	21:02:40.347000	10:45:19.172000
					09:42:38.485000			12:04:12.604000		10:20:51.035000	10:32:04.541000	09:52:39.904000	09:44:17.348000	21:02:40.564000	10:45:19.399000
					09:42:38.670000			12:04:12.804000		10:20:51.206000	10:32:04.725000	09:52:40.080000	09:44:17.525000	21:02:40.766000	10:45:19.613000
					09:42:38.841000			12:04:12.994000		10:20:51.390000	10:32:04.912000	09:52:40.267000	09:44:17.715000	21:02:40.984000	10:45:19.834000
					09:42:39.030000			12:04:13.197000		10:20:51.561000	10:32:05.096000	09:52:40.448000	09:44:17.892000	21:02:41.187000	10:45:20.040000
					09:42:39.200000			12:04:13.387000		10:20:51.745000	10:32:05.285000	09:52:40.634000	09:44:18.084000	21:02:41.406000	10:45:20.251000
					09:42:39.389000			12:04:13.591000		10:20:51.917000	10:32:05.469000	09:52:40.815000	09:44:18.259000	21:02:41.611000	10:45:20.450000
					09:42:39.559000			12:04:13.784000		10:20:52.103000	10:32:05.657000	09:52:41	09:44:18.452000	21:02:41.829000	10:45:20.657000
					09:42:39.745000			12:04:13.987000		10:20:52.271000	10:32:05.840000	09:52:41.179000	09:44:18.630000	21:02:42.033000	10:45:20.853000
					09:42:39.919000			12:04:14.181000		10:20:52.456000	10:32:06.025000	09:52:41.364000	09:44:18.820000	21:02:42.251000	10:45:21.054000
					09:42:40.105000			12:04:14.387000		10:20:52.626000	10:32:06.207000	09:52:41.543000	09:44:18.996000	21:02:42.457000	10:45:21.246000
					09:42:40.277000			12:04:14.585000		10:20:52.813000	10:32:06.397000	09:52:41.729000	09:44:19.190000	21:02:42.676000	10:45:21.448000
					09:42:40.464000			12:04:14.791000		10:20:52.986000	10:32:06.580000	09:52:41.911000	09:44:19.367000	21:02:42.883000	10:45:21.635000
					09:42:40.635000			12:04:14.987000		10:20:53.170000	10:32:06.767000	09:52:42.097000	09:44:19.558000	21:02:43.101000	10:45:21.832000
					09:42:40.825000			12:04:15.195000		10:20:53.341000	10:32:06.952000	09:52:42.279000	09:44:19.735000	21:02:43.305000	10:45:22.017000
					09:42:40.998000			12:04:15.394000		10:20:53.525000	10:32:07.139000	09:52:42.466000	09:44:19.927000	21:02:43.526000	10:45:22.213000
					09:42:41.185000			12:04:15.604000		10:20:53.694000	10:32:07.322000	09:52:42.645000	09:44:20.102000	21:02:43.729000	10:45:22.395000
					09:42:41.358000			12:04:15.803000		10:20:53.880000	10:32:07.509000	09:52:42.833000	09:44:20.292000	21:02:43.945000	10:45:22.587000
					09:42:41.545000			12:04:16.016000		10:20:54.048000	10:32:07.691000	09:52:43.015000	09:44:20.468000	21:02:44.152000	10:45:22.771000
					09:42:41.715000			12:04:16.214000		10:20:54.232000	10:32:07.880000	09:52:43.199000	09:44:20.660000	21:02:44.368000	10:45:22.962000
					09:42:41.901000			12:04:16.426000		10:20:54.402000	10:32:08.063000	09:52:43.381000	09:44:20.835000	21:02:44.574000	10:45:23.147000
					09:42:42.075000			12:04:16.625000		10:20:54.587000	10:32:08.250000	09:52:43.568000	09:44:21.026000	21:02:44.793000	10:45:23.336000
					09:42:42.263000			12:04:16.837000		10:20:54.756000	10:32:08.434000	09:52:43.748000	09:44:21.204000	21:02:44.998000	10:45:23.515000
					09:42:42.436000			12:04:17.038000		10:20:54.939000	10:32:08.620000	09:52:43.932000	09:44:21.392000	21:02:45.214000	10:45:23.705000
					09:42:42.622000			12:04:17.248000		10:20:55.109000	10:32:08.802000	09:52:44.112000	09:44:21.567000	21:02:45.419000	10:45:23.885000
					09:42:42.793000			12:04:17.451000		10:20:55.294000	10:32:08.990000	09:52:44.300000	09:44:21.759000	21:02:45.639000	10:45:24.076000
					09:42:42.980000			12:04:17.661000		10:20:55.465000	10:32:09.171000	09:52:44.479000	09:44:21.934000	21:02:45.845000	10:45:24.258000
					09:42:43.154000			12:04:17.863000		10:20:55.649000	10:32:09.359000	09:52:44.664000	09:44:22.123000	21:02:46.067000	10:45:24.447000
					09:42:43.338000			12:04:18.074000		10:20:55.821000	10:32:09.540000	09:52:44.846000	09:44:22.302000	21:02:46.277000	10:45:24.627000
					09:42:43.512000			12:04:18.276000		10:20:56.005000	10:32:09.726000	09:52:45.040000	09:44:22.490000	21:02:46.499000	10:45:24.815000
					09:42:43.698000			12:04:18.490000		10:20:56.176000	10:32:09.908000	09:52:45.213000	09:44:22.668000	21:02:46.713000	10:45:24.995000
					09:42:43.871000			12:04:18.692000		10:20:56.363000	10:32:10.093000	09:52:45.401000	09:44:22.859000	21:02:46.926000	10:45:25.180000
					09:42:44.057000			12:04:18.907000		10:20:56.533000	10:32:10.273000	09:52:45.580000	09:44:23.037000	21:02:47.137000	10:45:25.361000
					09:42:44.229000			12:04:19.114000		10:20:56.721000	10:32:10.459000	09:52:45.767000	09:44:23.227000	21:02:47.357000	10:45:25.545000
					09:42:44.416000			12:04:19.333000		10:20:56.890000	10:32:10.640000	09:52:45.948000	09:44:23.404000	21:02:47.563000	10:45:25.724000
					09:42:44.587000			12:04:19.545000		10:20:57.077000	10:32:10.825000	09:52:46.132000	09:44:23.595000	21:02:47.781000	10:45:25.908000
					09:42:44.773000			12:04:19.769000		10:20:57.247000	10:32:11.005000	09:52:46.315000	09:44:23.773000	21:02:47.988000	10:45:26.085000
					09:42:44.946000			12:04:19.987000		10:20:57.433000	10:32:11.192000	09:52:46.500000	09:44:23.966000	21:02:48.207000	10:45:26.267000
					09:42:45.133000			12:04:20.213000		10:20:57.606000	10:32:11.373000	09:52:46.682000	09:44:24.141000	21:02:48.415000	10:45:26.441000
					09:42:45.303000			12:04:20.428000		10:20:57.791000	10:32:11.556000	09:52:46.864000	09:44:24.333000	21:02:48.636000	10:45:26.626000
					09:42:45.493000			12:04:20.651000		10:20:57.962000	10:32:11.738000	09:52:47.047000	09:44:24.511000	21:02:48.841000	10:45:26.797000
					09:42:45.663000			12:04:20.862000		10:20:58.151000	10:32:11.921000	09:52:47.228000	09:44:24.702000	21:02:49.062000	10:45:26.979000
					09:42:45.851000			12:04:21.085000		10:20:58.320000	10:32:12.103000	09:52:47.408000	09:44:24.879000	21:02:49.272000	10:45:27.154000
					09:42:46.023000			12:04:21.298000		10:20:58.509000	10:32:12.287000	09:52:47.594000	09:44:25.074000	21:02:49.491000	10:45:27.337000
					09:42:46.211000			12:04:21.521000		10:20:58.677000	10:32:12.470000	09:52:47.773000	09:44:25.250000	21:02:49.697000	10:45:27.510000
					09:42:46.382000			12:04:21.735000		10:20:58.864000	10:32:12.653000	09:52:47.959000	09:44:25.443000	21:02:49.915000	10:45:27.694000
					09:42:46.568000			12:04:21.964000		10:20:59.036000	10:32:12.834000	09:52:48.138000	09:44:25.622000	21:02:50.121000	10:45:27.871000
					09:42:46.741000			12:04:22.182000		10:20:59.221000	10:32:13.020000	09:52:48.324000	09:44:25.813000	21:02:50.340000	10:45:28.061000
					09:42:46.927000			12:04:22.411000		10:20:59.393000	10:32:13.202000	09:52:48.506000	09:44:25.991000	21:02:50.545000	10:45:28.254000
					09:42:47.100000			12:04:22.628000		10:20:59.580000	10:32:13.386000	09:52:48.691000	09:44:26.183000	21:02:50.763000	10:45:28.464000
					09:42:47.289000			12:04:22.856000		10:20:59.753000	10:32:13.567000	09:52:48.874000	09:44:26.360000	21:02:50.971000	10:45:28.676000
					09:42:47.460000			12:04:23.072000		10:20:59.938000	10:32:13.755000	09:52:49.060000	09:44:26.554000	21:02:51.187000	10:45:28.905000
					09:42:47.646000			12:04:23.298000		10:21:00.110000	10:32:13.936000	09:52:49.238000	09:44:26.731000	21:02:51.394000	10:45:29.120000
					09:42:47.816000			12:04:23.513000		10:21:00.299000	10:32:14.123000	09:52:49.424000	09:44:26.925000	21:02:51.609000	10:45:29.338000
					09:42:48.002000			12:04:23.742000		10:21:00.471000	10:32:14.305000	09:52:49.607000	09:44:27.102000	21:02:51.812000	10:45:29.547000
					09:42:48.175000			12:04:23.962000		10:21:00.659000	10:32:14.493000	09:52:49.793000	09:44:27.293000	21:02:52.028000	10:45:29.757000
					09:42:48.361000			12:04:24.189000		10:21:00.832000	10:32:14.674000	09:52:49.974000	09:44:27.473000	21:02:52.234000	10:45:29.954000
					09:42:48.532000			12:04:24.408000		10:21:01.018000	10:32:14.861000	09:52:50.159000	09:44:27.663000	21:02:52.451000	10:45:30.159000
					09:42:48.717000			12:04:24.637000		10:21:01.189000	10:32:15.044000	09:52:50.341000	09:44:27.840000	21:02:52.656000	10:45:30.354000
					09:42:48.888000			12:04:24.857000		10:21:01.376000	10:32:15.233000	09:52:50.524000	09:44:28.033000	21:02:52.875000	10:45:30.556000
					09:42:49.074000			12:04:25.088000		10:21:01.548000	10:32:15.412000	09:52:50.705000	09:44:28.212000	21:02:53.081000	10:45:30.744000
					09:42:49.243000			12:04:25.308000		10:21:01.734000	10:32:15.599000	09:52:50.889000	09:44:28.405000	21:02:53.299000	10:45:30.943000
					09:42:49.430000			12:04:25.536000		10:21:01.907000	10:32:15.781000	09:52:51.070000	09:44:28.581000	21:02:53.505000	10:45:31.131000
					09:42:49.601000			12:04:25.753000		10:21:02.093000	10:32:15.967000	09:52:51.257000	09:44:28.776000	21:02:53.723000	10:45:31.326000
					09:42:49.787000			12:04:25.979000		10:21:02.265000	10:32:16.150000	09:52:51.436000	09:44:28.955000	21:02:53.929000	10:45:31.511000
					09:42:49.958000			12:04:26.194000		10:21:02.451000	10:32:16.337000	09:52:51.620000	09:44:29.147000	21:02:54.148000	10:45:31.707000
					09:42:50.145000			12:04:26.423000		10:21:02.625000	10:32:16.521000	09:52:51.803000	09:44:29.327000	21:02:54.353000	10:45:31.890000
					09:42:50.315000			12:04:26.637000		10:21:02.813000	10:32:16.709000	09:52:51.986000	09:44:29.519000	21:02:54.571000	10:45:32.080000
					09:42:50.503000			12:04:26.867000		10:21:02.982000	10:32:16.891000	09:52:52.165000	09:44:29.698000	21:02:54.780000	10:45:32.263000
					09:42:50.675000			12:04:27.079000		10:21:03.170000	10:32:17.080000	09:52:52.351000	09:44:29.894000	21:02:54.994000	10:45:32.453000
					09:42:50.860000			12:04:27.302000		10:21:03.343000	10:32:17.261000	09:52:52.535000	09:44:30.071000	21:02:55.202000	10:45:32.636000
					09:42:51.033000			12:04:27.512000		10:21:03.531000	10:32:17.448000	09:52:52.718000	09:44:30.266000	21:02:55.414000	10:45:32.825000
					09:42:51.218000			12:04:27.737000		10:21:03.702000	10:32:17.629000	09:52:52.901000	09:44:30.445000	21:02:55.618000	10:45:33.005000
					09:42:51.391000			12:04:27.950000		10:21:03.890000	10:32:17.815000	09:52:53.085000	09:44:30.640000	21:02:55.829000	10:45:33.195000
					09:42:51.577000			12:04:28.171000		10:21:04.063000	10:32:17.996000	09:52:53.266000	09:44:30.821000	21:02:56.030000	10:45:33.376000
					09:42:51.751000			12:04:28.383000		10:21:04.251000	10:32:18.181000	09:52:53.450000	09:44:31.016000	21:02:56.240000	10:45:33.564000
					09:42:51.937000			12:04:28.607000		10:21:04.421000	10:32:18.363000	09:52:53.631000	09:44:31.194000	21:02:56.440000	10:45:33.743000
					09:42:52.109000			12:04:28.819000		10:21:04.610000	10:32:18.545000	09:52:53.816000	09:44:31.391000	21:02:56.650000	10:45:33.929000
					09:42:52.296000			12:04:29.044000		10:21:04.781000	10:32:18.727000	09:52:53.998000	09:44:31.569000	21:02:56.848000	10:45:34.108000
					09:42:52.466000			12:04:29.257000		10:21:04.973000	10:32:18.910000	09:52:54.182000	09:44:31.763000	21:02:57.057000	10:45:34.293000
					09:42:52.654000			12:04:29.482000		10:21:05.143000	10:32:19.089000	09:52:54.364000	09:44:31.940000	21:02:57.256000	10:45:34.471000
					09:42:52.827000			12:04:29.695000		10:21:05.330000	10:32:19.274000	09:52:54.549000	09:44:32.136000	21:02:57.468000	10:45:34.658000
					09:42:53.013000			12:04:29.916000		10:21:05.503000	10:32:19.453000	09:52:54.731000	09:44:32.313000	21:02:57.666000	10:45:34.837000
					09:42:53.186000			12:04:30.129000		10:21:05.692000	10:32:19.638000	09:52:54.915000	09:44:32.506000	21:02:57.878000	10:45:35.021000
					09:42:53.373000			12:04:30.353000		10:21:05.862000	10:32:19.818000	09:52:55.094000	09:44:32.684000	21:02:58.077000	10:45:35.201000
					09:42:53.548000			12:04:30.563000		10:21:06.050000	10:32:20	09:52:55.280000	09:44:32.878000	21:02:58.289000	10:45:35.385000
					09:42:53.736000			12:04:30.785000		10:21:06.223000	10:32:20.183000	09:52:55.470000	09:44:33.058000	21:02:58.488000	10:45:35.565000
					09:42:53.904000			12:04:30.993000		10:21:06.410000	10:32:20.368000	09:52:55.647000	09:44:33.249000	21:02:58.704000	10:45:35.749000
					09:42:54.094000			12:04:31.214000		10:21:06.581000	10:32:20.549000	09:52:55.828000	09:44:33.427000	21:02:58.902000	10:45:35.925000
					09:42:54.267000			12:04:31.422000		10:21:06.770000	10:32:20.737000	09:52:56.018000	09:44:33.622000	21:02:59.113000	10:45:36.111000
					09:42:54.454000			12:04:31.640000		10:21:06.940000	10:32:20.917000	09:52:56.197000	09:44:33.798000	21:02:59.313000	10:45:36.287000
					09:42:54.629000			12:04:31.849000		10:21:07.131000	10:32:21.106000	09:52:56.383000	09:44:33.993000	21:02:59.526000	10:45:36.474000
					09:42:54.817000			12:04:32.069000		10:21:07.300000	10:32:21.288000	09:52:56.564000	09:44:34.175000	21:02:59.726000	10:45:36.657000
					09:42:54.991000			12:04:32.271000		10:21:07.487000	10:32:21.474000	09:52:56.750000	09:44:34.368000	21:02:59.937000	10:45:36.853000
					09:42:55.178000			12:04:32.490000		10:21:07.658000	10:32:21.656000	09:52:56.932000	09:44:34.550000	21:03:00.137000	10:45:37.047000
					09:42:55.350000			12:04:32.696000		10:21:07.847000	10:32:21.846000	09:52:57.118000	09:44:34.742000	21:03:00.348000	10:45:37.255000
					09:42:55.539000			12:04:32.912000		10:21:08.018000	10:32:22.028000	09:52:57.300000	09:44:34.924000	21:03:00.548000	10:45:37.459000
					09:42:55.715000			12:04:33.118000		10:21:08.206000	10:32:22.215000	09:52:57.484000	09:44:35.118000	21:03:00.761000	10:45:37.683000
					09:42:55.901000			12:04:33.331000		10:21:08.379000	10:32:22.399000	09:52:57.667000	09:44:35.301000	21:03:00.961000	10:45:37.897000
					09:42:56.072000			12:04:33.536000		10:21:08.566000	10:32:22.586000	09:52:57.853000	09:44:35.495000	21:03:01.175000	10:45:38.119000
					09:42:56.261000			12:04:33.751000		10:21:08.738000	10:32:22.771000	09:52:58.035000	09:44:35.676000	21:03:01.376000	10:45:38.325000
					09:42:56.433000			12:04:33.956000		10:21:08.929000	10:32:22.956000	09:52:58.221000	09:44:35.872000	21:03:01.589000	10:45:38.541000
					09:42:56.621000			12:04:34.170000		10:21:09.101000	10:32:23.141000	09:52:58.402000	09:44:36.053000	21:03:01.791000	10:45:38.740000
					09:42:56.795000			12:04:34.375000		10:21:09.287000	10:32:23.329000	09:52:58.589000	09:44:36.249000	21:03:02.005000	10:45:38.948000
					09:42:56.981000			12:04:34.590000		10:21:09.461000	10:32:23.512000	09:52:58.771000	09:44:36.431000	21:03:02.206000	10:45:39.144000
					09:42:57.156000			12:04:34.794000		10:21:09.649000	10:32:23.702000	09:52:58.955000	09:44:36.630000	21:03:02.420000	10:45:39.346000
					09:42:57.343000			12:04:35.013000		10:21:09.822000	10:32:23.884000	09:52:59.139000	09:44:36.809000	21:03:02.623000	10:45:39.536000
					09:42:57.517000			12:04:35.219000		10:21:10.011000	10:32:24.074000	09:52:59.324000	09:44:37.008000	21:03:02.837000	10:45:39.736000
					09:42:57.704000			12:04:35.441000		10:21:10.182000	10:32:24.260000	09:52:59.506000	09:44:37.188000	21:03:03.039000	10:45:39.923000
					09:42:57.878000			12:04:35.651000		10:21:10.372000	10:32:24.448000	09:52:59.692000	09:44:37.387000	21:03:03.255000	10:45:40.118000
					09:42:58.066000			12:04:35.873000		10:21:10.544000	10:32:24.633000	09:52:59.873000	09:44:37.565000	21:03:03.458000	10:45:40.307000
					09:42:58.239000			12:04:36.082000		10:21:10.731000	10:32:24.821000	09:53:00.059000	09:44:37.763000	21:03:03.671000	10:45:40.502000
					09:42:58.427000			12:04:36.305000		10:21:10.903000	10:32:25.005000	09:53:00.241000	09:44:37.944000	21:03:03.874000	10:45:40.689000
					09:42:58.603000			12:04:36.521000		10:21:11.093000	10:32:25.192000	09:53:00.426000	09:44:38.138000	21:03:04.090000	10:45:40.881000
					09:42:58.788000			12:04:36.747000		10:21:11.266000	10:32:25.377000	09:53:00.607000	09:44:38.318000	21:03:04.293000	10:45:41.068000
					09:42:58.962000			12:04:36.962000		10:21:11.454000	10:32:25.566000	09:53:00.793000	09:44:38.514000	21:03:04.508000	10:45:41.258000
					09:42:59.149000			12:04:37.185000		10:21:11.626000	10:32:25.753000	09:53:00.973000	09:44:38.698000	21:03:04.710000	10:45:41.442000
					09:42:59.322000			12:04:37.397000		10:21:11.815000	10:32:25.943000	09:53:01.159000	09:44:38.893000	21:03:04.925000	10:45:41.630000
					09:42:59.507000			12:04:37.625000		10:21:11.988000	10:32:26.128000	09:53:01.339000	09:44:39.075000	21:03:05.129000	10:45:41.813000
					09:42:59.679000			12:04:37.839000		10:21:12.179000	10:32:26.319000	09:53:01.526000	09:44:39.272000	21:03:05.344000	10:45:42
					09:42:59.867000			12:04:38.066000		10:21:12.352000	10:32:26.504000	09:53:01.708000	09:44:39.452000	21:03:05.549000	10:45:42.182000
					09:43:00.040000			12:04:38.282000		10:21:12.541000	10:32:26.693000	09:53:01.895000	09:44:39.650000	21:03:05.764000	10:45:42.369000
					09:43:00.228000			12:04:38.514000		10:21:12.713000	10:32:26.875000	09:53:02.076000	09:44:39.834000	21:03:05.967000	10:45:42.548000
					09:43:00.402000			12:04:38.732000		10:21:12.901000	10:32:27.063000	09:53:02.263000	09:44:40.032000	21:03:06.183000	10:45:42.733000
					09:43:00.590000			12:04:38.963000		10:21:13.074000	10:32:27.249000	09:53:02.443000	09:44:40.218000	21:03:06.387000	10:45:42.914000
					09:43:00.763000			12:04:39.182000		10:21:13.261000	10:32:27.436000	09:53:02.630000	09:44:40.421000	21:03:06.605000	10:45:43.110000
					09:43:00.951000			12:04:39.411000		10:21:13.434000	10:32:27.620000	09:53:02.812000	09:44:40.605000	21:03:06.809000	10:45:43.306000
					09:43:01.123000			12:04:39.628000		10:21:13.622000	10:32:27.807000	09:53:02.997000	09:44:40.807000	21:03:07.026000	10:45:43.520000
					09:43:01.313000			12:04:39.856000		10:21:13.793000	10:32:27.990000	09:53:03.182000	09:44:40.991000	21:03:07.231000	10:45:43.731000
					09:43:01.487000			12:04:40.071000		10:21:13.983000	10:32:28.175000	09:53:03.367000	09:44:41.195000	21:03:07.448000	10:45:43.947000
					09:43:01.676000			12:04:40.298000		10:21:14.154000	10:32:28.361000	09:53:03.547000	09:44:41.379000	21:03:07.654000	10:45:44.147000
					09:43:01.850000			12:04:40.510000		10:21:14.341000	10:32:28.546000	09:53:03.733000	09:44:41.583000	21:03:07.870000	10:45:44.353000
					09:43:02.037000			12:04:40.737000		10:21:14.514000	10:32:28.730000	09:53:03.916000	09:44:41.772000	21:03:08.077000	10:45:44.550000
					09:43:02.209000			12:04:40.948000		10:21:14.702000	10:32:28.917000	09:53:04.103000	09:44:41.977000	21:03:08.294000	10:45:44.749000
					09:43:02.399000			12:04:41.173000		10:21:14.874000	10:32:29.101000	09:53:04.282000	09:44:42.164000	21:03:08.498000	10:45:44.939000
					09:43:02.572000			12:04:41.387000		10:21:15.060000	10:32:29.292000	09:53:04.469000	09:44:42.366000	21:03:08.717000	10:45:45.135000
					09:43:02.759000			12:04:41.615000		10:21:15.233000	10:32:29.477000	09:53:04.651000	09:44:42.556000	21:03:08.924000	10:45:45.321000
					09:43:02.933000			12:04:41.827000		10:21:15.422000	10:32:29.665000	09:53:04.836000	09:44:42.760000	21:03:09.140000	10:45:45.512000
					09:43:03.123000			12:04:42.052000		10:21:15.597000	10:32:29.849000	09:53:05.018000	09:44:42.946000	21:03:09.347000	10:45:45.697000
					09:43:03.296000			12:04:42.264000		10:21:15.784000	10:32:30.037000	09:53:05.202000	09:44:43.152000	21:03:09.566000	10:45:45.887000
					09:43:03.482000			12:04:42.489000		10:21:15.959000	10:32:30.220000	09:53:05.382000	09:44:43.338000	21:03:09.769000	10:45:46.069000
					09:43:03.657000			12:04:42.701000		10:21:16.147000	10:32:30.409000	09:53:05.566000	09:44:43.542000	21:03:09.984000	10:45:46.257000
					09:43:03.843000			12:04:42.926000		10:21:16.320000	10:32:30.590000	09:53:05.749000	09:44:43.729000	21:03:10.189000	10:45:46.446000
					09:43:04.014000			12:04:43.138000		10:21:16.510000	10:32:30.777000	09:53:05.933000	09:44:43.932000	21:03:10.404000	10:45:46.650000
					09:43:04.204000			12:04:43.360000		10:21:16.682000	10:32:30.960000	09:53:06.116000	09:44:44.118000	21:03:10.608000	10:45:46.853000
					09:43:04.376000			12:04:43.571000		10:21:16.870000	10:32:31.146000	09:53:06.302000	09:44:44.322000	21:03:10.826000	10:45:47.069000
					09:43:04.565000			12:04:43.796000		10:21:17.046000	10:32:31.328000	09:53:06.485000	09:44:44.508000	21:03:11.029000	10:45:47.277000
					09:43:04.740000			12:04:44.007000		10:21:17.234000	10:32:31.514000	09:53:06.670000	09:44:44.714000	21:03:11.246000	10:45:47.495000
					09:43:04.926000			12:04:44.233000		10:21:17.408000	10:32:31.697000	09:53:06.851000	09:44:44.902000	21:03:11.450000	10:45:47.708000
					09:43:05.101000			12:04:44.450000		10:21:17.597000	10:32:31.882000	09:53:07.038000	09:44:45.105000	21:03:11.667000	10:45:47.930000
					09:43:05.288000			12:04:44.674000		10:21:17.769000	10:32:32.064000	09:53:07.220000	09:44:45.292000	21:03:11.872000	10:45:48.139000
					09:43:05.461000			12:04:44.888000		10:21:17.960000	10:32:32.250000	09:53:07.405000	09:44:45.496000	21:03:12.088000	10:45:48.354000
					09:43:05.648000			12:04:45.113000		10:21:18.131000	10:32:32.434000	09:53:07.589000	09:44:45.687000	21:03:12.295000	10:45:48.557000
					09:43:05.822000			12:04:45.326000		10:21:18.320000	10:32:32.620000	09:53:07.775000	09:44:45.889000	21:03:12.509000	10:45:48.764000
					09:43:06.011000			12:04:45.555000		10:21:18.495000	10:32:32.802000	09:53:07.958000	09:44:46.080000	21:03:12.715000	10:45:48.960000
					09:43:06.185000			12:04:45.773000		10:21:18.682000	10:32:32.991000	09:53:08.143000	09:44:46.287000	21:03:12.931000	10:45:49.163000
					09:43:06.374000			12:04:46.005000		10:21:18.854000	10:32:33.172000	09:53:08.324000	09:44:46.475000	21:03:13.140000	10:45:49.351000
					09:43:06.546000			12:04:46.223000		10:21:19.045000	10:32:33.360000	09:53:08.511000	09:44:46.680000	21:03:13.358000	10:45:49.550000
					09:43:06.735000			12:04:46.454000		10:21:19.213000	10:32:33.544000	09:53:08.694000	09:44:46.868000	21:03:13.561000	10:45:49.736000
					09:43:06.910000			12:04:46.669000		10:21:19.402000	10:32:33.733000	09:53:08.881000	09:44:47.075000	21:03:13.780000	10:45:49.928000
					09:43:07.096000			12:04:46.898000		10:21:19.574000	10:32:33.920000	09:53:09.071000	09:44:47.262000	21:03:13.988000	10:45:50.113000
					09:43:07.271000			12:04:47.114000		10:21:19.762000	10:32:34.109000	09:53:09.251000	09:44:47.468000	21:03:14.207000	10:45:50.304000
					09:43:07.458000			12:04:47.342000		10:21:19.934000	10:32:34.295000	09:53:09.432000	09:44:47.657000	21:03:14.414000	10:45:50.485000
					09:43:07.634000			12:04:47.557000		10:21:20.124000	10:32:34.483000	09:53:09.618000	09:44:47.859000	21:03:14.637000	10:45:50.674000
					09:43:07.823000			12:04:47.781000		10:21:20.299000	10:32:34.667000	09:53:09.800000	09:44:48.045000	21:03:14.843000	10:45:50.854000
					09:43:07.995000			12:04:47.994000		10:21:20.486000	10:32:34.854000	09:53:09.987000	09:44:48.249000	21:03:15.066000	10:45:51.042000
					09:43:08.186000			12:04:48.215000		10:21:20.660000	10:32:35.037000	09:53:10.170000	09:44:48.434000	21:03:15.272000	10:45:51.223000
					09:43:08.361000			12:04:48.427000		10:21:20.850000	10:32:35.226000	09:53:10.357000	09:44:48.636000	21:03:15.491000	10:45:51.410000
					09:43:08.548000			12:04:48.653000		10:21:21.022000	10:32:35.409000	09:53:10.542000	09:44:48.820000	21:03:15.700000	10:45:51.586000
					09:43:08.723000			12:04:48.864000		10:21:21.210000	10:32:35.597000	09:53:10.728000	09:44:49.023000	21:03:15.917000	10:45:51.774000
					09:43:08.910000			12:04:49.090000		10:21:21.384000	10:32:35.783000	09:53:10.911000	09:44:49.204000	21:03:16.123000	10:45:51.951000
					09:43:09.084000			12:04:49.304000		10:21:21.572000	10:32:35.967000	09:53:11.100000	09:44:49.404000	21:03:16.340000	10:45:52.137000
					09:43:09.273000			12:04:49.530000		10:21:21.746000	10:32:36.151000	09:53:11.281000	09:44:49.584000	21:03:16.545000	10:45:52.317000
					09:43:09.445000			12:04:49.744000		10:21:21.936000	10:32:36.340000	09:53:11.471000	09:44:49.781000	21:03:16.763000	10:45:52.503000
					09:43:09.634000			12:04:49.970000		10:21:22.110000	10:32:36.524000	09:53:11.651000	09:44:49.962000	21:03:16.969000	10:45:52.680000
					09:43:09.808000			12:04:50.185000		10:21:22.298000	10:32:36.713000	09:53:11.838000	09:44:50.159000	21:03:17.185000	10:45:52.863000
					09:43:09.997000			12:04:50.415000		10:21:22.470000	10:32:36.894000	09:53:12.022000	09:44:50.338000	21:03:17.389000	10:45:53.042000
					09:43:10.170000			12:04:50.634000		10:21:22.662000	10:32:37.083000	09:53:12.210000	09:44:50.533000	21:03:17.603000	10:45:53.236000
					09:43:10.358000			12:04:50.867000		10:21:22.834000	10:32:37.265000	09:53:12.392000	09:44:50.715000	21:03:17.808000	10:45:53.428000
					09:43:10.533000			12:04:51.085000		10:21:23.023000	10:32:37.452000	09:53:12.580000	09:44:50.911000	21:03:18.027000	10:45:53.634000
					09:43:10.722000			12:04:51.321000		10:21:23.198000	10:32:37.636000	09:53:12.763000	09:44:51.088000	21:03:18.228000	10:45:53.835000
					09:43:10.896000			12:04:51.542000		10:21:23.390000	10:32:37.823000	09:53:12.951000	09:44:51.285000	21:03:18.443000	10:45:54.049000
					09:43:11.084000			12:04:51.779000		10:21:23.562000	10:32:38.007000	09:53:13.134000	09:44:51.463000	21:03:18.650000	10:45:54.261000
					09:43:11.258000			12:04:52.003000		10:21:23.753000	10:32:38.197000	09:53:13.318000	09:44:51.660000	21:03:18.866000	10:45:54.484000
					09:43:11.448000			12:04:52.236000		10:21:23.927000	10:32:38.379000	09:53:13.504000	09:44:51.839000	21:03:19.071000	10:45:54.696000
					09:43:11.625000			12:04:52.454000		10:21:24.117000	10:32:38.567000	09:53:13.691000	09:44:52.035000	21:03:19.291000	10:45:54.916000
					09:43:11.813000			12:04:52.683000		10:21:24.290000	10:32:38.749000	09:53:13.875000	09:44:52.216000	21:03:19.499000	10:45:55.121000
					09:43:11.989000			12:04:52.894000		10:21:24.480000	10:32:38.937000	09:53:14.063000	09:44:52.411000	21:03:19.716000	10:45:55.331000
					09:43:12.183000			12:04:53.116000		10:21:24.654000	10:32:39.119000	09:53:14.245000	09:44:52.589000	21:03:19.922000	10:45:55.527000
					09:43:12.359000			12:04:53.321000		10:21:24.845000	10:32:39.305000	09:53:14.433000	09:44:52.785000	21:03:20.143000	10:45:55.729000
					09:43:12.552000			12:04:53.536000		10:21:25.017000	10:32:39.490000	09:53:14.616000	09:44:52.964000	21:03:20.350000	10:45:55.922000
					09:43:12.731000			12:04:53.738000		10:21:25.208000	10:32:39.676000	09:53:14.804000	09:44:53.156000	21:03:20.569000	10:45:56.118000
					09:43:12.925000			12:04:53.951000		10:21:25.381000	10:32:39.858000	09:53:14.988000	09:44:53.336000	21:03:20.778000	10:45:56.306000
					09:43:13.106000			12:04:54.153000		10:21:25.570000	10:32:40.044000	09:53:15.175000	09:44:53.530000	21:03:20.998000	10:45:56.502000
					09:43:13.304000			12:04:54.362000		10:21:25.745000	10:32:40.225000	09:53:15.359000	09:44:53.712000	21:03:21.202000	10:45:56.683000
					09:43:13.484000			12:04:54.560000		10:21:25.934000	10:32:40.414000	09:53:15.549000	09:44:53.906000	21:03:21.423000	10:45:56.874000
					09:43:13.682000			12:04:54.772000		10:21:26.109000	10:32:40.594000	09:53:15.735000	09:44:54.083000	21:03:21.628000	10:45:57.060000
					09:43:13.862000			12:04:54.970000		10:21:26.298000	10:32:40.781000	09:53:15.922000	09:44:54.277000	21:03:21.848000	10:45:57.262000
					09:43:14.061000			12:04:55.179000		10:21:26.473000	10:32:40.965000	09:53:16.105000	09:44:54.456000	21:03:22.052000	10:45:57.463000
					09:43:14.243000			12:04:55.376000		10:21:26.662000	10:32:41.155000	09:53:16.293000	09:44:54.650000	21:03:22.273000	10:45:57.682000
					09:43:14.440000			12:04:55.585000		10:21:26.834000	10:32:41.338000	09:53:16.479000	09:44:54.828000	21:03:22.478000	10:45:57.890000
					09:43:14.623000			12:04:55.781000		10:21:27.023000	10:32:41.526000	09:53:16.664000	09:44:55.023000	21:03:22.694000	10:45:58.109000
					09:43:14.823000			12:04:55.988000		10:21:27.197000	10:32:41.711000	09:53:16.849000	09:44:55.202000	21:03:22.898000	10:45:58.309000
					09:43:15.006000			12:04:56.185000		10:21:27.387000	10:32:41.899000	09:53:17.034000	09:44:55.395000	21:03:23.114000	10:45:58.515000
					09:43:15.205000			12:04:56.395000		10:21:27.562000	10:32:42.081000	09:53:17.217000	09:44:55.573000	21:03:23.320000	10:45:58.711000
					09:43:15.389000			12:04:56.591000		10:21:27.753000	10:32:42.271000	09:53:17.406000	09:44:55.769000	21:03:23.533000	10:45:58.914000
					09:43:15.588000			12:04:56.798000		10:21:27.926000	10:32:42.454000	09:53:17.587000	09:44:55.948000	21:03:23.737000	10:45:59.105000
					09:43:15.770000			12:04:56.996000		10:21:28.118000	10:32:42.641000	09:53:17.776000	09:44:56.144000	21:03:23.953000	10:45:59.302000
					09:43:15.968000			12:04:57.205000		10:21:28.293000	10:32:42.826000	09:53:17.959000	09:44:56.322000	21:03:24.155000	10:45:59.490000
					09:43:16.148000			12:04:57.400000		10:21:28.482000	10:32:43.013000	09:53:18.147000	09:44:56.515000	21:03:24.370000	10:45:59.685000
					09:43:16.344000			12:04:57.609000		10:21:28.657000	10:32:43.198000	09:53:18.328000	09:44:56.698000	21:03:24.574000	10:45:59.871000
					09:43:16.525000			12:04:57.806000		10:21:28.847000	10:32:43.384000	09:53:18.516000	09:44:56.890000	21:03:24.787000	10:46:00.065000
					09:43:16.720000			12:04:58.016000		10:21:29.022000	10:32:43.569000	09:53:18.700000	09:44:57.069000	21:03:24.990000	10:46:00.250000
					09:43:16.897000			12:04:58.217000		10:21:29.212000	10:32:43.754000	09:53:18.888000	09:44:57.263000	21:03:25.204000	10:46:00.442000
					09:43:17.093000			12:04:58.429000		10:21:29.385000	10:32:43.939000	09:53:19.073000	09:44:57.442000	21:03:25.402000	10:46:00.627000
					09:43:17.269000			12:04:58.629000		10:21:29.577000	10:32:44.127000	09:53:19.262000	09:44:57.635000	21:03:25.616000	10:46:00.818000
					09:43:17.461000			12:04:58.845000		10:21:29.750000	10:32:44.309000	09:53:19.448000	09:44:57.815000	21:03:25.814000	10:46:01
					09:43:17.638000			12:04:59.054000		10:21:29.940000	10:32:44.496000	09:53:19.638000	09:44:58.010000	21:03:26.026000	10:46:01.190000
					09:43:17.828000			12:04:59.274000		10:21:30.116000	10:32:44.680000	09:53:19.819000	09:44:58.191000	21:03:26.223000	10:46:01.372000
					09:43:18.002000			12:04:59.488000		10:21:30.305000	10:32:44.866000	09:53:20.011000	09:44:58.384000	21:03:26.434000	10:46:01.560000
					09:43:18.191000			12:04:59.717000		10:21:30.483000	10:32:45.048000	09:53:20.194000	09:44:58.562000	21:03:26.632000	10:46:01.741000
					09:43:18.361000			12:04:59.933000		10:21:30.675000	10:32:45.236000	09:53:20.381000	09:44:58.756000	21:03:26.842000	10:46:01.928000
					09:43:18.547000			12:05:00.163000		10:21:30.850000	10:32:45.417000	09:53:20.565000	09:44:58.934000	21:03:27.042000	10:46:02.109000
					09:43:18.719000			12:05:00.379000		10:21:31.039000	10:32:45.605000	09:53:20.753000	09:44:59.130000	21:03:27.252000	10:46:02.296000
					09:43:18.902000			12:05:00.610000		10:21:31.216000	10:32:45.786000	09:53:20.937000	09:44:59.308000	21:03:27.455000	10:46:02.476000
					09:43:19.069000			12:05:00.830000		10:21:31.407000	10:32:45.972000	09:53:21.126000	09:44:59.501000	21:03:27.664000	10:46:02.664000
					09:43:19.253000			12:05:01.063000		10:21:31.581000	10:32:46.155000	09:53:21.307000	09:44:59.681000	21:03:27.864000	10:46:02.842000
					09:43:19.422000			12:05:01.286000		10:21:31.772000	10:32:46.341000	09:53:21.497000	09:44:59.873000	21:03:28.074000	10:46:03.030000
					09:43:19.602000			12:05:01.517000		10:21:31.949000	10:32:46.523000	09:53:21.679000	09:45:00.051000	21:03:28.274000	10:46:03.210000
					09:43:19.771000			12:05:01.734000		10:21:32.141000	10:32:46.711000	09:53:21.867000	09:45:00.245000	21:03:28.486000	10:46:03.398000
					09:43:19.952000			12:05:01.962000		10:21:32.314000	10:32:46.893000	09:53:22.052000	09:45:00.426000	21:03:28.686000	10:46:03.576000
					09:43:20.120000			12:05:02.176000		10:21:32.505000	10:32:47.080000	09:53:22.239000	09:45:00.618000	21:03:28.899000	10:46:03.767000
					09:43:20.303000			12:05:02.402000		10:21:32.680000	10:32:47.263000	09:53:22.423000	09:45:00.796000	21:03:29.098000	10:46:03.944000
					09:43:20.469000			12:05:02.616000		10:21:32.872000	10:32:47.449000	09:53:22.615000	09:45:00.989000	21:03:29.311000	10:46:04.127000
					09:43:20.649000			12:05:02.844000		10:21:33.047000	10:32:47.630000	09:53:22.798000	09:45:01.169000	21:03:29.513000	10:46:04.305000
					09:43:20.817000			12:05:03.056000		10:21:33.237000	10:32:47.845000	09:53:22.987000	09:45:01.365000	21:03:29.727000	10:46:04.492000
					09:43:20.997000			12:05:03.282000		10:21:33.413000	10:32:48.003000	09:53:23.173000	09:45:01.545000	21:03:29.927000	10:46:04.670000
					09:43:21.165000			12:05:03.495000		10:21:33.604000	10:32:48.190000	09:53:23.361000	09:45:01.739000	21:03:30.142000	10:46:04.855000
					09:43:21.344000			12:05:03.720000		10:21:33.777000	10:32:48.373000	09:53:23.547000	09:45:01.920000	21:03:30.344000	10:46:05.032000
					09:43:21.509000			12:05:03.938000		10:21:33.968000	10:32:48.562000	09:53:23.734000	09:45:02.115000	21:03:30.560000	10:46:05.215000
					09:43:21.689000			12:05:04.162000		10:21:34.142000	10:32:48.744000	09:53:23.916000	09:45:02.295000	21:03:30.762000	10:46:05.392000
					09:43:21.855000			12:05:04.374000		10:21:34.331000	10:32:48.931000	09:53:24.104000	09:45:02.490000	21:03:30.975000	10:46:05.576000
					09:43:22.034000			12:05:04.597000		10:21:34.505000	10:32:49.113000	09:53:24.288000	09:45:02.669000	21:03:31.178000	10:46:05.752000
					09:43:22.195000			12:05:04.808000		10:21:34.694000	10:32:49.301000	09:53:24.474000	09:45:02.863000	21:03:31.393000	10:46:05.935000
					09:43:22.373000			12:05:05.032000		10:21:34.870000	10:32:49.484000	09:53:24.657000	09:45:03.039000	21:03:31.591000	10:46:06.110000
					09:43:22.538000			12:05:05.245000		10:21:35.058000	10:32:49.671000	09:53:24.845000	09:45:03.232000	21:03:31.805000	10:46:06.294000
					09:43:22.715000			12:05:05.467000		10:21:35.233000	10:32:49.853000	09:53:25.027000	09:45:03.409000	21:03:32.008000	10:46:06.468000
					09:43:22.876000			12:05:05.677000		10:21:35.425000	10:32:50.045000	09:53:25.215000	09:45:03.601000	21:03:32.218000	10:46:06.651000
					09:43:23.053000			12:05:05.899000		10:21:35.598000	10:32:50.230000	09:53:25.396000	09:45:03.778000	21:03:32.420000	10:46:06.825000
					09:43:23.216000			12:05:06.108000		10:21:35.787000	10:32:50.418000	09:53:25.586000	09:45:03.972000	21:03:32.633000	10:46:07.006000
					09:43:23.392000			12:05:06.329000		10:21:35.960000	10:32:50.602000	09:53:25.771000	09:45:04.150000	21:03:32.836000	10:46:07.180000
					09:43:23.555000			12:05:06.537000		10:21:36.152000	10:32:50.791000	09:53:25.958000	09:45:04.344000	21:03:33.047000	10:46:07.360000
					09:43:23.733000			12:05:06.760000		10:21:36.327000	10:32:50.975000	09:53:26.143000	09:45:04.525000	21:03:33.249000	10:46:07.535000
					09:43:23.896000			12:05:06.972000		10:21:36.519000	10:32:51.163000	09:53:26.332000	09:45:04.715000	21:03:33.464000	10:46:07.725000
					09:43:24.076000			12:05:07.196000		10:21:36.691000	10:32:51.348000	09:53:26.515000	09:45:04.896000	21:03:33.664000	10:46:07.912000
					09:43:24.241000			12:05:07.409000		10:21:36.883000	10:32:51.536000	09:53:26.704000	09:45:05.088000	21:03:33.877000	10:46:08.119000
					09:43:24.416000			12:05:07.638000		10:21:37.058000	10:32:51.722000	09:53:26.888000	09:45:05.267000	21:03:34.078000	10:46:08.326000
					09:43:24.579000			12:05:07.854000		10:21:37.250000	10:32:51.907000	09:53:27.077000	09:45:05.459000	21:03:34.292000	10:46:08.540000
					09:43:24.756000			12:05:08.083000		10:21:37.424000	10:32:52.091000	09:53:27.260000	09:45:05.639000	21:03:34.494000	10:46:08.741000
					09:43:24.919000			12:05:08.299000		10:21:37.618000	10:32:52.278000	09:53:27.448000	09:45:05.831000	21:03:34.707000	10:46:08.948000
					09:43:25.096000			12:05:08.527000		10:21:37.793000	10:32:52.461000	09:53:27.633000	09:45:06.010000	21:03:34.906000	10:46:09.148000
					09:43:25.260000			12:05:08.745000		10:21:37.986000	10:32:52.647000	09:53:27.826000	09:45:06.204000	21:03:35.119000	10:46:09.365000
					09:43:25.436000			12:05:08.977000		10:21:38.164000	10:32:52.831000	09:53:28.009000	09:45:06.383000	21:03:35.323000	10:46:09.574000
					09:43:25.601000			12:05:09.196000		10:21:38.357000	10:32:53.020000	09:53:28.204000	09:45:06.575000	21:03:35.540000	10:46:09.791000
					09:43:25.776000			12:05:09.428000		10:21:38.533000	10:32:53.203000	09:53:28.383000	09:45:06.756000	21:03:35.745000	10:46:09.996000
					09:43:25.939000			12:05:09.647000		10:21:38.724000	10:32:53.392000	09:53:28.572000	09:45:06.949000	21:03:35.962000	10:46:10.205000
					09:43:26.116000			12:05:09.876000		10:21:38.899000	10:32:53.575000	09:53:28.757000	09:45:07.128000	21:03:36.166000	10:46:10.403000
					09:43:26.282000			12:05:10.096000		10:21:39.092000	10:32:53.766000	09:53:28.946000	09:45:07.322000	21:03:36.382000	10:46:10.606000
					09:43:26.460000			12:05:10.330000		10:21:39.265000	10:32:53.950000	09:53:29.130000	09:45:07.501000	21:03:36.587000	10:46:10.799000
					09:43:26.623000			12:05:10.552000		10:21:39.459000	10:32:54.140000	09:53:29.319000	09:45:07.693000	21:03:36.804000	10:46:11
					09:43:26.802000			12:05:10.787000		10:21:39.633000	10:32:54.327000	09:53:29.504000	09:45:07.870000	21:03:37.012000	10:46:11.190000
					09:43:26.968000			12:05:11.011000		10:21:39.824000	10:32:54.518000	09:53:29.693000	09:45:08.066000	21:03:37.229000	10:46:11.390000
					09:43:27.149000			12:05:11.242000		10:21:39.998000	10:32:54.704000	09:53:29.877000	09:45:08.243000	21:03:37.437000	10:46:11.576000
					09:43:27.314000			12:05:11.467000		10:21:40.189000	10:32:54.898000	09:53:30.068000	09:45:08.436000	21:03:37.656000	10:46:11.773000
					09:43:27.493000			12:05:11.704000		10:21:40.364000	10:32:55.084000	09:53:30.250000	09:45:08.617000	21:03:37.862000	10:46:11.957000
					09:43:27.660000			12:05:11.929000		10:21:40.553000	10:32:55.275000	09:53:30.442000	09:45:08.810000	21:03:38.085000	10:46:12.151000
					09:43:27.839000			12:05:12.167000		10:21:40.728000	10:32:55.460000	09:53:30.626000	09:45:08.990000	21:03:38.292000	10:46:12.338000
					09:43:28.004000			12:05:12.395000		10:21:40.920000	10:32:55.652000	09:53:30.815000	09:45:09.183000	21:03:38.512000	10:46:12.528000
					09:43:28.184000			12:05:12.632000		10:21:41.094000	10:32:55.835000	09:53:31	09:45:09.363000	21:03:38.722000	10:46:12.712000
					09:43:28.347000			12:05:12.860000		10:21:41.286000	10:32:56.024000	09:53:31.187000	09:45:09.556000	21:03:38.942000	10:46:12.900000
					09:43:28.530000			12:05:13.097000		10:21:41.461000	10:32:56.211000	09:53:31.372000	09:45:09.736000	21:03:39.147000	10:46:13.080000
					09:43:28.695000			12:05:13.323000		10:21:41.653000	10:32:56.398000	09:53:31.563000	09:45:09.932000	21:03:39.366000	10:46:13.269000
					09:43:28.874000			12:05:13.565000		10:21:41.828000	10:32:56.584000	09:53:31.746000	09:45:10.113000	21:03:39.573000	10:46:13.449000
					09:43:29.038000			12:05:13.793000		10:21:42.021000	10:32:56.773000	09:53:31.936000	09:45:10.307000	21:03:39.794000	10:46:13.637000
					09:43:29.217000			12:05:14.029000		10:21:42.196000	10:32:56.957000	09:53:32.120000	09:45:10.488000	21:03:40.002000	10:46:13.817000
					09:43:29.383000			12:05:14.252000		10:21:42.387000	10:32:57.149000	09:53:32.309000	09:45:10.683000	21:03:40.221000	10:46:14.007000
					09:43:29.562000			12:05:14.488000		10:21:42.562000	10:32:57.336000	09:53:32.493000	09:45:10.863000	21:03:40.428000	10:46:14.185000
					09:43:29.726000			12:05:14.710000		10:21:42.752000	10:32:57.523000	09:53:32.682000	09:45:11.056000	21:03:40.644000	10:46:14.372000
					09:43:29.904000			12:05:14.946000		10:21:42.926000	10:32:57.711000	09:53:32.868000	09:45:11.237000	21:03:40.850000	10:46:14.550000
					09:43:30.069000			12:05:15.171000		10:21:43.119000	10:32:57.902000	09:53:33.057000	09:45:11.433000	21:03:41.067000	10:46:14.736000
					09:43:30.250000			12:05:15.407000		10:21:43.293000	10:32:58.086000	09:53:33.244000	09:45:11.610000	21:03:41.272000	10:46:14.914000
					09:43:30.409000			12:05:15.633000		10:21:43.481000	10:32:58.275000	09:53:33.432000	09:45:11.806000	21:03:41.488000	10:46:15.098000
					09:43:30.587000			12:05:15.870000		10:21:43.655000	10:32:58.459000	09:53:33.617000	09:45:11.984000	21:03:41.695000	10:46:15.276000
					09:43:30.752000			12:05:16.093000		10:21:43.846000	10:32:58.650000	09:53:33.807000	09:45:12.177000	21:03:41.909000	10:46:15.458000
					09:43:30.928000			12:05:16.331000		10:21:44.021000	10:32:58.832000	09:53:33.993000	09:45:12.353000	21:03:42.108000	10:46:15.635000
					09:43:31.090000			12:05:16.557000		10:21:44.213000	10:32:59.019000	09:53:34.181000	09:45:12.548000	21:03:42.320000	10:46:15.820000
					09:43:31.270000			12:05:16.795000		10:21:44.389000	10:32:59.205000	09:53:34.368000	09:45:12.727000	21:03:42.521000	10:46:15.994000
					09:43:31.434000			12:05:17.024000		10:21:44.579000	10:32:59.390000	09:53:34.556000	09:45:12.917000	21:03:42.732000	10:46:16.177000
					09:43:31.610000			12:05:17.264000		10:21:44.753000	10:32:59.574000	09:53:34.739000	09:45:13.096000	21:03:42.932000	10:46:16.352000
					09:43:31.773000			12:05:17.492000		10:21:44.942000	10:32:59.761000	09:53:34.928000	09:45:13.289000	21:03:43.143000	10:46:16.538000
					09:43:31.951000			12:05:17.731000		10:21:45.119000	10:32:59.944000	09:53:35.113000	09:45:13.467000	21:03:43.342000	10:46:16.715000
					09:43:32.112000			12:05:17.958000		10:21:45.311000	10:33:00.133000	09:53:35.303000	09:45:13.661000	21:03:43.555000	10:46:16.898000
					09:43:32.287000			12:05:18.203000		10:21:45.488000	10:33:00.317000	09:53:35.487000	09:45:13.839000	21:03:43.756000	10:46:17.075000
					09:43:32.452000			12:05:18.434000		10:21:45.680000	10:33:00.511000	09:53:35.678000	09:45:14.033000	21:03:43.966000	10:46:17.259000
					09:43:32.629000			12:05:18.679000		10:21:45.856000	10:33:00.695000	09:53:35.864000	09:45:14.212000	21:03:44.166000	10:46:17.442000
					09:43:32.792000			12:05:18.906000		10:21:46.049000	10:33:00.887000	09:53:36.056000	09:45:14.407000	21:03:44.378000	10:46:17.640000
					09:43:32.971000			12:05:19.145000		10:21:46.224000	10:33:01.073000	09:53:36.240000	09:45:14.587000	21:03:44.579000	10:46:17.840000
					09:43:33.134000			12:05:19.371000		10:21:46.416000	10:33:01.262000	09:53:36.430000	09:45:14.782000	21:03:44.793000	10:46:18.054000
					09:43:33.313000			12:05:19.612000		10:21:46.595000	10:33:01.447000	09:53:36.615000	09:45:14.962000	21:03:44.994000	10:46:18.262000
					09:43:33.478000			12:05:19.839000		10:21:46.785000	10:33:01.635000	09:53:36.805000	09:45:15.158000	21:03:45.209000	10:46:18.476000
					09:43:33.660000			12:05:20.082000		10:21:46.962000	10:33:01.818000	09:53:36.988000	09:45:15.335000	21:03:45.414000	10:46:18.679000
					09:43:33.823000			12:05:20.314000		10:21:47.154000	10:33:02.006000	09:53:37.177000	09:45:15.529000	21:03:45.629000	10:46:18.890000
					09:43:34.004000			12:05:20.559000		10:21:47.331000	10:33:02.192000	09:53:37.364000	09:45:15.705000	21:03:45.834000	10:46:19.087000
					09:43:34.170000			12:05:20.788000		10:21:47.522000	10:33:02.380000	09:53:37.554000	09:45:15.898000	21:03:46.052000	10:46:19.290000
					09:43:34.348000			12:05:21.030000		10:21:47.700000	10:33:02.562000	09:53:37.737000	09:45:16.075000	21:03:46.258000	10:46:19.484000
					09:43:34.516000			12:05:21.261000		10:21:47.889000	10:33:02.751000	09:53:37.928000	09:45:16.269000	21:03:46.475000	10:46:19.685000
					09:43:34.696000			12:05:21.505000		10:21:48.065000	10:33:02.938000	09:53:38.110000	09:45:16.445000	21:03:46.682000	10:46:19.877000
					09:43:34.860000			12:05:21.742000		10:21:48.256000	10:33:03.127000	09:53:38.302000	09:45:16.639000	21:03:46.897000	10:46:20.076000
					09:43:35.042000			12:05:22.002000		10:21:48.432000	10:33:03.315000	09:53:38.487000	09:45:16.815000	21:03:47.104000	10:46:20.264000
					09:43:35.206000			12:05:22.246000		10:21:48.623000	10:33:03.503000	09:53:38.675000	09:45:17.006000	21:03:47.322000	10:46:20.469000
					09:43:35.385000			12:05:22.503000		10:21:48.798000	10:33:03.688000	09:53:38.862000	09:45:17.182000	21:03:47.527000	10:46:20.674000
					09:43:35.550000			12:05:22.738000		10:21:48.992000	10:33:03.879000	09:53:39.052000	09:45:17.378000	21:03:47.748000	10:46:20.894000
					09:43:35.729000			12:05:22.985000		10:21:49.167000	10:33:04.065000	09:53:39.239000	09:45:17.553000	21:03:47.949000	10:46:21.107000
					09:43:35.895000			12:05:23.217000		10:21:49.359000	10:33:04.254000	09:53:39.427000	09:45:17.747000	21:03:48.169000	10:46:21.328000
					09:43:36.073000			12:05:23.462000		10:21:49.535000	10:33:04.438000	09:53:39.613000	09:45:17.926000	21:03:48.374000	10:46:21.531000
					09:43:36.236000			12:05:23.694000		10:21:49.727000	10:33:04.624000	09:53:39.804000	09:45:18.117000	21:03:48.590000	10:46:21.742000
					09:43:36.414000			12:05:23.937000		10:21:49.902000	10:33:04.811000	09:53:39.990000	09:45:18.296000	21:03:48.797000	10:46:21.940000
					09:43:36.580000			12:05:24.164000		10:21:50.098000	10:33:05	09:53:40.182000	09:45:18.489000	21:03:49.015000	10:46:22.147000
					09:43:36.755000			12:05:24.405000		10:21:50.275000	10:33:05.184000	09:53:40.365000	09:45:18.668000	21:03:49.223000	10:46:22.340000
					09:43:36.921000			12:05:24.633000		10:21:50.468000	10:33:05.373000	09:53:40.554000	09:45:18.861000	21:03:49.443000	10:46:22.543000
					09:43:37.100000			12:05:24.871000		10:21:50.644000	10:33:05.561000	09:53:40.738000	09:45:19.038000	21:03:49.651000	10:46:22.734000
					09:43:37.261000			12:05:25.101000		10:21:50.836000	10:33:05.749000	09:53:40.930000	09:45:19.233000	21:03:49.869000	10:46:22.932000
					09:43:37.440000			12:05:25.340000		10:21:51.014000	10:33:05.931000	09:53:41.114000	09:45:19.411000	21:03:50.075000	10:46:23.120000
					09:43:37.607000			12:05:25.571000		10:21:51.205000	10:33:06.123000	09:53:41.303000	09:45:19.605000	21:03:50.293000	10:46:23.315000
					09:43:37.783000			12:05:25.811000		10:21:51.382000	10:33:06.306000	09:53:41.489000	09:45:19.781000	21:03:50.499000	10:46:23.501000
					09:43:37.947000			12:05:26.040000		10:21:51.574000	10:33:06.495000	09:53:41.683000	09:45:19.977000	21:03:50.717000	10:46:23.693000
					09:43:38.125000			12:05:26.283000		10:21:51.749000	10:33:06.684000	09:53:41.874000	09:45:20.155000	21:03:50.923000	10:46:23.875000
					09:43:38.290000			12:05:26.513000		10:21:51.944000	10:33:06.874000	09:53:42.065000	09:45:20.349000	21:03:51.144000	10:46:24.063000
					09:43:38.468000			12:05:26.756000		10:21:52.120000	10:33:07.057000	09:53:42.251000	09:45:20.526000	21:03:51.350000	10:46:24.245000
					09:43:38.632000			12:05:26.981000		10:21:52.312000	10:33:07.248000	09:53:42.444000	09:45:20.722000	21:03:51.572000	10:46:24.433000
					09:43:38.812000			12:05:27.219000		10:21:52.488000	10:33:07.431000	09:53:42.629000	09:45:20.901000	21:03:51.777000	10:46:24.611000
					09:43:38.975000			12:05:27.444000		10:21:52.683000	10:33:07.620000	09:53:42.820000	09:45:21.097000	21:03:51.997000	10:46:24.798000
					09:43:39.156000			12:05:27.680000		10:21:52.858000	10:33:07.806000	09:53:43.006000	09:45:21.275000	21:03:52.206000	10:46:24.977000
					09:43:39.320000			12:05:27.909000		10:21:53.050000	10:33:07.992000	09:53:43.197000	09:45:21.471000	21:03:52.426000	10:46:25.164000
					09:43:39.499000			12:05:28.151000		10:21:53.226000	10:33:08.174000	09:53:43.386000	09:45:21.651000	21:03:52.631000	10:46:25.343000
					09:43:39.665000			12:05:28.381000		10:21:53.418000	10:33:08.364000	09:53:43.577000	09:45:21.850000	21:03:52.852000	10:46:25.533000
					09:43:39.843000			12:05:28.621000		10:21:53.596000	10:33:08.547000	09:53:43.762000	09:45:22.030000	21:03:53.059000	10:46:25.714000
					09:43:40.009000			12:05:28.851000		10:21:53.787000	10:33:08.737000	09:53:43.953000	09:45:22.228000	21:03:53.281000	10:46:25.904000
					09:43:40.188000			12:05:29.098000		10:21:53.962000	10:33:08.920000	09:53:44.142000	09:45:22.410000	21:03:53.489000	10:46:26.084000
					09:43:40.354000			12:05:29.339000		10:21:54.155000	10:33:09.110000	09:53:44.332000	09:45:22.607000	21:03:53.707000	10:46:26.273000
					09:43:40.536000			12:05:29.599000		10:21:54.332000	10:33:09.295000	09:53:44.521000	09:45:22.790000	21:03:53.916000	10:46:26.456000
					09:43:40.701000			12:05:29.844000		10:21:54.524000	10:33:09.483000	09:53:44.714000	09:45:22.988000	21:03:54.136000	10:46:26.642000
					09:43:40.880000			12:05:30.093000		10:21:54.702000	10:33:09.669000	09:53:44.905000	09:45:23.172000	21:03:54.343000	10:46:26.824000
					09:43:41.046000			12:05:30.325000		10:21:54.892000	10:33:09.858000	09:53:45.096000	09:45:23.373000	21:03:54.564000	10:46:27.015000
					09:43:41.226000			12:05:30.562000		10:21:55.068000	10:33:10.042000	09:53:45.279000	09:45:23.556000	21:03:54.773000	10:46:27.196000
					09:43:41.395000			12:05:30.791000		10:21:55.260000	10:33:10.229000	09:53:45.470000	09:45:23.758000	21:03:54.992000	10:46:27.385000
					09:43:41.573000			12:05:31.032000		10:21:55.434000	10:33:10.413000	09:53:45.655000	09:45:23.944000	21:03:55.204000	10:46:27.567000
					09:43:41.742000			12:05:31.264000		10:21:55.627000	10:33:10.601000	09:53:45.850000	09:45:24.143000	21:03:55.425000	10:46:27.757000
					09:43:41.925000			12:05:31.508000		10:21:55.801000	10:33:10.786000	09:53:46.030000	09:45:24.329000	21:03:55.636000	10:46:27.939000
					09:43:42.090000			12:05:31.739000		10:21:55.992000	10:33:10.975000	09:53:46.224000	09:45:24.532000	21:03:55.857000	10:46:28.129000
					09:43:42.273000			12:05:31.985000		10:21:56.168000	10:33:11.161000	09:53:46.410000	09:45:24.717000	21:03:56.067000	10:46:28.312000
					09:43:42.440000			12:05:32.217000		10:21:56.360000	10:33:11.350000	09:53:46.603000	09:45:24.920000	21:03:56.290000	10:46:28.502000
					09:43:42.622000			12:05:32.471000		10:21:56.535000	10:33:11.534000	09:53:46.789000	09:45:25.106000	21:03:56.499000	10:46:28.683000
					09:43:42.792000			12:05:32.713000		10:21:56.728000	10:33:11.727000	09:53:46.982000	09:45:25.308000	21:03:56.719000	10:46:28.875000
					09:43:42.976000			12:05:32.971000		10:21:56.905000	10:33:11.911000	09:53:47.170000	09:45:25.495000	21:03:56.929000	10:46:29.055000
					09:43:43.145000			12:05:33.213000		10:21:57.098000	10:33:12.099000	09:53:47.364000	09:45:25.699000	21:03:57.150000	10:46:29.242000
					09:43:43.331000			12:05:33.465000		10:21:57.274000	10:33:12.282000	09:53:47.550000	09:45:25.888000	21:03:57.357000	10:46:29.421000
					09:43:43.503000			12:05:33.701000		10:21:57.468000	10:33:12.472000	09:53:47.747000	09:45:26.089000	21:03:57.579000	10:46:29.608000
					09:43:43.686000			12:05:33.951000		10:21:57.646000	10:33:12.656000	09:53:47.934000	09:45:26.277000	21:03:57.790000	10:46:29.784000
					09:43:43.855000			12:05:34.188000		10:21:57.838000	10:33:12.842000	09:53:48.128000	09:45:26.483000	21:03:58.007000	10:46:29.971000
					09:43:44.039000			12:05:34.443000		10:21:58.016000	10:33:13.026000	09:53:48.320000	09:45:26.673000	21:03:58.220000	10:46:30.147000
					09:43:44.210000			12:05:34.683000		10:21:58.210000	10:33:13.212000	09:53:48.515000	09:45:26.876000	21:03:58.440000	10:46:30.332000
					09:43:44.395000			12:05:34.932000		10:21:58.389000	10:33:13.396000	09:53:48.708000	09:45:27.063000	21:03:58.652000	10:46:30.514000
					09:43:44.564000			12:05:35.165000		10:21:58.581000	10:33:13.583000	09:53:48.903000	09:45:27.268000	21:03:58.871000	10:46:30.710000
					09:43:44.749000			12:05:35.410000		10:21:58.759000	10:33:13.765000	09:53:49.094000	09:45:27.458000	21:03:59.082000	10:46:30.910000
					09:43:44.920000			12:05:35.643000		10:21:58.952000	10:33:13.950000	09:53:49.290000	09:45:27.665000	21:03:59.301000	10:46:31.118000
					09:43:45.102000			12:05:35.887000		10:21:59.129000	10:33:14.134000	09:53:49.483000	09:45:27.853000	21:03:59.513000	10:46:31.319000
					09:43:45.271000			12:05:36.120000		10:21:59.322000	10:33:14.322000	09:53:49.679000	09:45:28.061000	21:03:59.733000	10:46:31.526000
					09:43:45.456000			12:05:36.368000		10:21:59.496000	10:33:14.504000	09:53:49.870000	09:45:28.251000	21:03:59.940000	10:46:31.726000
					09:43:45.626000			12:05:36.605000		10:21:59.689000	10:33:14.692000	09:53:50.065000	09:45:28.455000	21:04:00.159000	10:46:31.930000
					09:43:45.810000			12:05:36.856000		10:21:59.867000	10:33:14.876000	09:53:50.256000	09:45:28.643000	21:04:00.369000	10:46:32.125000
					09:43:45.979000			12:05:37.095000		10:22:00.057000	10:33:15.067000	09:53:50.450000	09:45:28.848000	21:04:00.588000	10:46:32.331000
					09:43:46.166000			12:05:37.342000		10:22:00.233000	10:33:15.252000	09:53:50.638000	09:45:29.038000	21:04:00.797000	10:46:32.527000
					09:43:46.335000			12:05:37.573000		10:22:00.426000	10:33:15.440000	09:53:50.834000	09:45:29.244000	21:04:01.017000	10:46:32.729000
					09:43:46.520000			12:05:37.816000		10:22:00.604000	10:33:15.627000	09:53:51.023000	09:45:29.431000	21:04:01.226000	10:46:32.921000
					09:43:46.692000			12:05:38.047000		10:22:00.797000	10:33:15.815000	09:53:51.221000	09:45:29.637000	21:04:01.446000	10:46:33.121000
					09:43:46.877000			12:05:38.289000		10:22:00.973000	10:33:15.998000	09:53:51.408000	09:45:29.826000	21:04:01.655000	10:46:33.312000
					09:43:47.046000			12:05:38.520000		10:22:01.163000	10:33:16.184000	09:53:51.603000	09:45:30.033000	21:04:01.876000	10:46:33.506000
					09:43:47.232000			12:05:38.762000		10:22:01.340000	10:33:16.366000	09:53:51.793000	09:45:30.221000	21:04:02.084000	10:46:33.691000
					09:43:47.405000			12:05:38.989000		10:22:01.534000	10:33:16.553000	09:53:51.988000	09:45:30.425000	21:04:02.304000	10:46:33.884000
					09:43:47.593000			12:05:39.231000		10:22:01.708000	10:33:16.735000	09:53:52.180000	09:45:30.614000	21:04:02.513000	10:46:34.068000
					09:43:47.766000			12:05:39.459000		10:22:01.899000	10:33:16.922000	09:53:52.378000	09:45:30.820000	21:04:02.733000	10:46:34.258000
					09:43:47.954000			12:05:39.706000		10:22:02.078000	10:33:17.105000	09:53:52.569000	09:45:31.011000	21:04:02.941000	10:46:34.446000
					09:43:48.126000			12:05:39.936000		10:22:02.270000	10:33:17.292000	09:53:52.767000	09:45:31.220000	21:04:03.156000	10:46:34.652000
					09:43:48.314000			12:05:40.175000		10:22:02.445000	10:33:17.472000	09:53:52.961000	09:45:31.408000	21:04:03.360000	10:46:34.854000
					09:43:48.488000			12:05:40.404000		10:22:02.640000	10:33:17.661000	09:53:53.156000	09:45:31.617000	21:04:03.574000	10:46:35.064000
					09:43:48.678000			12:05:40.646000		10:22:02.815000	10:33:17.844000	09:53:53.349000	09:45:31.807000	21:04:03.778000	10:46:35.262000
					09:43:48.851000			12:05:40.876000		10:22:03.005000	10:33:18.028000	09:53:53.543000	09:45:32.014000	21:04:03.992000	10:46:35.469000
					09:43:49.044000			12:05:41.121000		10:22:03.184000	10:33:18.213000	09:53:53.738000	09:45:32.206000	21:04:04.198000	10:46:35.660000
					09:43:49.215000			12:05:41.352000		10:22:03.376000	10:33:18.400000	09:53:53.933000	09:45:32.416000	21:04:04.412000	10:46:35.861000
					09:43:49.404000			12:05:41.596000		10:22:03.553000	10:33:18.586000	09:53:54.122000	09:45:32.607000	21:04:04.616000	10:46:36.050000
					09:43:49.579000			12:05:41.825000		10:22:03.746000	10:33:18.777000	09:53:54.318000	09:45:32.814000	21:04:04.830000	10:46:36.247000
					09:43:49.766000			12:05:42.067000		10:22:03.923000	10:33:18.962000	09:53:54.509000	09:45:33.005000	21:04:05.032000	10:46:36.433000
					09:43:49.941000			12:05:42.295000		10:22:04.118000	10:33:19.151000	09:53:54.707000	09:45:33.215000	21:04:05.248000	10:46:36.627000
					09:43:50.131000			12:05:42.535000		10:22:04.296000	10:33:19.337000	09:53:54.899000	09:45:33.404000	21:04:05.451000	10:46:36.810000
					09:43:50.302000			12:05:42.759000		10:22:04.489000	10:33:19.526000	09:53:55.093000	09:45:33.613000	21:04:05.664000	10:46:37.001000
					09:43:50.493000			12:05:42.997000		10:22:04.666000	10:33:19.712000	09:53:55.289000	09:45:33.804000	21:04:05.867000	10:46:37.182000
					09:43:50.669000			12:05:43.221000		10:22:04.859000	10:33:19.901000	09:53:55.485000	09:45:34.011000	21:04:06.081000	10:46:37.371000
					09:43:50.858000			12:05:43.461000		10:22:05.038000	10:33:20.086000	09:53:55.676000	09:45:34.202000	21:04:06.283000	10:46:37.550000
					09:43:51.034000			12:05:43.686000		10:22:05.230000	10:33:20.277000	09:53:55.873000	09:45:34.407000	21:04:06.498000	10:46:37.739000
					09:43:51.225000			12:05:43.923000		10:22:05.408000	10:33:20.461000	09:53:56.068000	09:45:34.596000	21:04:06.705000	10:46:37.919000
					09:43:51.399000			12:05:44.149000		10:22:05.602000	10:33:20.648000	09:53:56.264000	09:45:34.801000	21:04:06.913000	10:46:38.102000
					09:43:51.591000			12:05:44.388000		10:22:05.777000	10:33:20.834000	09:53:56.455000	09:45:34.991000	21:04:07.117000	10:46:38.282000
					09:43:51.767000			12:05:44.615000		10:22:05.970000	10:33:21.022000	09:53:56.653000	09:45:35.194000	21:04:07.331000	10:46:38.464000
					09:43:51.956000			12:05:44.852000		10:22:06.146000	10:33:21.205000	09:53:56.848000	09:45:35.385000	21:04:07.535000	10:46:38.642000
					09:43:52.133000			12:05:45.073000		10:22:06.338000	10:33:21.396000	09:53:57.044000	09:45:35.589000	21:04:07.747000	10:46:38.828000
					09:43:52.322000			12:05:45.313000		10:22:06.514000	10:33:21.581000	09:53:57.238000	09:45:35.777000	21:04:07.946000	10:46:39.003000
					09:43:52.498000			12:05:45.535000		10:22:06.706000	10:33:21.769000	09:53:57.435000	09:45:35.981000	21:04:08.159000	10:46:39.186000
					09:43:52.691000			12:05:45.777000		10:22:06.881000	10:33:21.953000	09:53:57.629000	09:45:36.164000	21:04:08.360000	10:46:39.366000
					09:43:52.868000			12:05:46.008000		10:22:07.071000	10:33:22.143000	09:53:57.826000	09:45:36.368000	21:04:08.573000	10:46:39.549000
					09:43:53.058000			12:05:46.250000		10:22:07.247000	10:33:22.327000	09:53:58.019000	09:45:36.553000	21:04:08.776000	10:46:39.726000
					09:43:53.233000			12:05:46.478000		10:22:07.438000	10:33:22.514000	09:53:58.217000	09:45:36.754000	21:04:08.986000	10:46:39.910000
					09:43:53.423000			12:05:46.717000		10:22:07.614000	10:33:22.698000	09:53:58.410000	09:45:36.936000	21:04:09.188000	10:46:40.086000
					09:43:53.596000			12:05:46.944000		10:22:07.806000	10:33:22.885000	09:53:58.605000	09:45:37.139000	21:04:09.400000	10:46:40.272000
					09:43:53.788000			12:05:47.184000		10:22:07.983000	10:33:23.069000	09:53:58.795000	09:45:37.321000	21:04:09.603000	10:46:40.452000
					09:43:53.963000			12:05:47.407000		10:22:08.175000	10:33:23.257000	09:53:58.994000	09:45:37.522000	21:04:09.815000	10:46:40.644000
					09:43:54.153000			12:05:47.638000		10:22:08.348000	10:33:23.443000	09:53:59.186000	09:45:37.704000	21:04:10.017000	10:46:40.835000
					09:43:54.327000			12:05:47.854000		10:22:08.540000	10:33:23.632000	09:53:59.380000	09:45:37.903000	21:04:10.233000	10:46:41.047000
					09:43:54.517000			12:05:48.081000		10:22:08.716000	10:33:23.813000	09:53:59.571000	09:45:38.087000	21:04:10.436000	10:46:41.255000
					09:43:54.690000			12:05:48.291000		10:22:08.910000	10:33:24.002000	09:53:59.767000	09:45:38.287000	21:04:10.648000	10:46:41.469000
					09:43:54.878000			12:05:48.513000		10:22:09.086000	10:33:24.185000	09:53:59.958000	09:45:38.470000	21:04:10.851000	10:46:41.672000
					09:43:55.053000			12:05:48.721000		10:22:09.276000	10:33:24.372000	09:54:00.153000	09:45:38.668000	21:04:11.067000	10:46:41.879000
					09:43:55.242000			12:05:48.941000		10:22:09.455000	10:33:24.558000	09:54:00.343000	09:45:38.850000	21:04:11.268000	10:46:42.074000
					09:43:55.415000			12:05:49.149000		10:22:09.645000	10:33:24.744000	09:54:00.536000	09:45:39.048000	21:04:11.484000	10:46:42.278000
					09:43:55.605000			12:05:49.369000		10:22:09.820000	10:33:24.928000	09:54:00.728000	09:45:39.230000	21:04:11.687000	10:46:42.468000
					09:43:55.777000			12:05:49.573000		10:22:10.014000	10:33:25.112000	09:54:00.922000	09:45:39.429000	21:04:11.903000	10:46:42.666000
					09:43:55.966000			12:05:49.793000		10:22:10.188000	10:33:25.297000	09:54:01.111000	09:45:39.612000	21:04:12.105000	10:46:42.851000
					09:43:56.139000			12:05:49.998000		10:22:10.382000	10:33:25.483000	09:54:01.310000	09:45:39.809000	21:04:12.319000	10:46:43.045000
					09:43:56.328000			12:05:50.217000		10:22:10.558000	10:33:25.664000	09:54:01.499000	09:45:39.993000	21:04:12.521000	10:46:43.230000
					09:43:56.503000			12:05:50.424000		10:22:10.751000	10:33:25.852000	09:54:01.693000	09:45:40.192000	21:04:12.735000	10:46:43.423000
					09:43:56.691000			12:05:50.641000		10:22:10.929000	10:33:26.034000	09:54:01.885000	09:45:40.375000	21:04:12.937000	10:46:43.606000
					09:43:56.862000			12:05:50.848000		10:22:11.123000	10:33:26.219000	09:54:02.081000	09:45:40.572000	21:04:13.155000	10:46:43.797000
					09:43:57.052000			12:05:51.066000		10:22:11.305000	10:33:26.400000	09:54:02.272000	09:45:40.757000	21:04:13.356000	10:46:43.978000
					09:43:57.225000			12:05:51.270000		10:22:11.499000	10:33:26.589000	09:54:02.468000	09:45:40.952000	21:04:13.572000	10:46:44.167000
					09:43:57.414000			12:05:51.488000		10:22:11.678000	10:33:26.770000	09:54:02.658000	09:45:41.135000	21:04:13.776000	10:46:44.347000
					09:43:57.586000			12:05:51.692000		10:22:11.873000	10:33:26.958000	09:54:02.854000	09:45:41.335000	21:04:13.991000	10:46:44.535000
					09:43:57.775000			12:05:51.910000		10:22:12.053000	10:33:27.140000	09:54:03.043000	09:45:41.517000	21:04:14.193000	10:46:44.714000
					09:43:57.949000			12:05:52.119000		10:22:12.252000	10:33:27.329000	09:54:03.236000	09:45:41.716000	21:04:14.408000	10:46:44.901000
					09:43:58.137000			12:05:52.337000		10:22:12.431000	10:33:27.510000	09:54:03.424000	09:45:41.898000	21:04:14.611000	10:46:45.079000
					09:43:58.308000			12:05:52.546000		10:22:12.630000	10:33:27.700000	09:54:03.616000	09:45:42.097000	21:04:14.828000	10:46:45.268000
					09:43:58.497000			12:05:52.765000		10:22:12.810000	10:33:27.883000	09:54:03.805000	09:45:42.279000	21:04:15.032000	10:46:45.448000
					09:43:58.671000			12:05:52.972000		10:22:13.007000	10:33:28.070000	09:54:03.995000	09:45:42.475000	21:04:15.247000	10:46:45.635000
					09:43:58.860000			12:05:53.194000		10:22:13.188000	10:33:28.253000	09:54:04.182000	09:45:42.658000	21:04:15.452000	10:46:45.814000
					09:43:59.035000			12:05:53.404000		10:22:13.385000	10:33:28.442000	09:54:04.375000	09:45:42.858000	21:04:15.669000	10:46:46.004000
					09:43:59.223000			12:05:53.626000		10:22:13.565000	10:33:28.625000	09:54:04.561000	09:45:43.042000	21:04:15.874000	10:46:46.182000
					09:43:59.396000			12:05:53.835000		10:22:13.764000	10:33:28.814000	09:54:04.752000	09:45:43.237000	21:04:16.091000	10:46:46.373000
					09:43:59.587000			12:05:54.063000		10:22:13.945000	10:33:28.996000	09:54:04.938000	09:45:43.420000	21:04:16.296000	10:46:46.552000
					09:43:59.760000			12:05:54.277000		10:22:14.142000	10:33:29.185000	09:54:05.129000	09:45:43.617000	21:04:16.513000	10:46:46.738000
					09:43:59.950000			12:05:54.508000		10:22:14.324000	10:33:29.368000	09:54:05.315000	09:45:43.801000	21:04:16.719000	10:46:46.916000
					09:44:00.122000			12:05:54.730000		10:22:14.518000	10:33:29.555000	09:54:05.504000	09:45:43.998000	21:04:16.939000	10:46:47.104000
					09:44:00.311000			12:05:54.962000		10:22:14.698000	10:33:29.740000	09:54:05.691000	09:45:44.183000	21:04:17.148000	10:46:47.281000
					09:44:00.481000			12:05:55.182000		10:22:14.893000	10:33:29.925000	09:54:05.883000	09:45:44.380000	21:04:17.367000	10:46:47.467000
					09:44:00.669000			12:05:55.412000		10:22:15.074000	10:33:30.108000	09:54:06.071000	09:45:44.563000	21:04:17.575000	10:46:47.643000
					09:44:00.841000			12:05:55.632000		10:22:15.270000	10:33:30.295000	09:54:06.264000	09:45:44.761000	21:04:17.794000	10:46:47.826000
					09:44:01.026000			12:05:55.862000		10:22:15.451000	10:33:30.478000	09:54:06.451000	09:45:44.943000	21:04:18.002000	10:46:48.004000
					09:44:01.200000			12:05:56.084000		10:22:15.649000	10:33:30.666000	09:54:06.646000	09:45:45.141000	21:04:18.222000	10:46:48.187000
					09:44:01.386000			12:05:56.311000		10:22:15.827000	10:33:30.846000	09:54:06.834000	09:45:45.325000	21:04:18.428000	10:46:48.361000
					09:44:01.558000			12:05:56.531000		10:22:16.022000	10:33:31.034000	09:54:07.028000	09:45:45.521000	21:04:18.646000	10:46:48.544000
					09:44:01.743000			12:05:56.763000		10:22:16.202000	10:33:31.214000	09:54:07.216000	09:45:45.704000	21:04:18.853000	10:46:48.721000
					09:44:01.927000			12:05:56.985000		10:22:16.399000	10:33:31.400000	09:54:07.410000	09:45:45.901000	21:04:19.070000	10:46:48.904000
					09:44:02.100000			12:05:57.216000		10:22:16.576000	10:33:31.582000	09:54:07.596000	09:45:46.083000	21:04:19.277000	10:46:49.082000
					09:44:02.273000			12:05:57.439000		10:22:16.772000	10:33:31.768000	09:54:07.790000	09:45:46.280000	21:04:19.495000	10:46:49.274000
					09:44:02.458000			12:05:57.673000		10:22:16.950000	10:33:31.950000	09:54:07.977000	09:45:46.460000	21:04:19.706000	10:46:49.469000
					09:44:02.631000			12:05:57.894000		10:22:17.146000	10:33:32.137000	09:54:08.169000	09:45:46.657000	21:04:19.920000	10:46:49.677000
					09:44:02.815000			12:05:58.130000		10:22:17.323000	10:33:32.317000	09:54:08.359000	09:45:46.836000	21:04:20.126000	10:46:49.877000
					09:44:02.987000			12:05:58.351000		10:22:17.518000	10:33:32.502000	09:54:08.550000	09:45:47.032000	21:04:20.344000	10:46:50.081000
					09:44:03.172000			12:05:58.587000		10:22:17.696000	10:33:32.687000	09:54:08.737000	09:45:47.214000	21:04:20.552000	10:46:50.272000
					09:44:03.344000			12:05:58.808000		10:22:17.892000	10:33:32.869000	09:54:08.929000	09:45:47.408000	21:04:20.772000	10:46:50.472000
					09:44:03.528000			12:05:59.040000		10:22:18.071000	10:33:33.051000	09:54:09.114000	09:45:47.592000	21:04:20.979000	10:46:50.661000
					09:44:03.699000			12:05:59.260000		10:22:18.266000	10:33:33.237000	09:54:09.306000	09:45:47.787000	21:04:21.198000	10:46:50.857000
					09:44:03.884000			12:05:59.494000		10:22:18.444000	10:33:33.417000	09:54:09.491000	09:45:47.970000	21:04:21.406000	10:46:51.041000
					09:44:04.054000			12:05:59.711000		10:22:18.639000	10:33:33.604000	09:54:09.683000	09:45:48.168000	21:04:21.623000	10:46:51.233000
					09:44:04.241000			12:05:59.943000		10:22:18.816000	10:33:33.784000	09:54:09.872000	09:45:48.350000	21:04:21.831000	10:46:51.417000
					09:44:04.414000			12:06:00.162000		10:22:19.011000	10:33:33.968000	09:54:10.065000	09:45:48.548000	21:04:22.051000	10:46:51.605000
					09:44:04.599000			12:06:00.393000		10:22:19.191000	10:33:34.148000	09:54:10.250000	09:45:48.730000	21:04:22.259000	10:46:51.786000
					09:44:04.770000			12:06:00.610000		10:22:19.384000	10:33:34.333000	09:54:10.441000	09:45:48.928000	21:04:22.476000	10:46:51.975000
					09:44:04.959000			12:06:00.840000		10:22:19.564000	10:33:34.513000	09:54:10.629000	09:45:49.111000	21:04:22.685000	10:46:52.153000
					09:44:05.129000			12:06:01.058000		10:22:19.757000	10:33:34.697000	09:54:10.822000	09:45:49.309000	21:04:22.906000	10:46:52.338000
					09:44:05.316000			12:06:01.291000		10:22:19.936000	10:33:34.876000	09:54:11.005000	09:45:49.490000	21:04:23.114000	10:46:52.517000
					09:44:05.486000			12:06:01.510000		10:22:20.133000	10:33:35.061000	09:54:11.196000	09:45:49.690000	21:04:23.333000	10:46:52.702000
					09:44:05.674000			12:06:01.740000		10:22:20.311000	10:33:35.239000	09:54:11.383000	09:45:49.871000	21:04:23.543000	10:46:52.879000
					09:44:05.844000			12:06:01.952000		10:22:20.506000	10:33:35.424000	09:54:11.574000	09:45:50.069000	21:04:23.764000	10:46:53.062000
					09:44:06.032000			12:06:02.173000		10:22:20.686000	10:33:35.600000	09:54:11.767000	09:45:50.252000	21:04:23.975000	10:46:53.238000
					09:44:06.203000			12:06:02.381000		10:22:20.882000	10:33:35.784000	09:54:11.953000	09:45:50.453000	21:04:24.194000	10:46:53.426000
					09:44:06.387000			12:06:02.596000		10:22:21.062000	10:33:35.963000	09:54:12.137000	09:45:50.636000	21:04:24.404000	10:46:53.612000
					09:44:06.558000			12:06:02.799000		10:22:21.257000	10:33:36.145000	09:54:12.328000	09:45:50.834000	21:04:24.624000	10:46:53.814000
					09:44:06.746000			12:06:03.013000		10:22:21.438000	10:33:36.323000	09:54:12.515000	09:45:51.018000	21:04:24.834000	10:46:54.017000
					09:44:06.917000			12:06:03.214000		10:22:21.635000	10:33:36.505000	09:54:12.707000	09:45:51.219000	21:04:25.053000	10:46:54.235000
					09:44:07.103000			12:06:03.430000		10:22:21.816000	10:33:36.683000	09:54:12.893000	09:45:51.400000	21:04:25.262000	10:46:54.449000
					09:44:07.275000			12:06:03.632000		10:22:22.012000	10:33:36.868000	09:54:13.083000	09:45:51.598000	21:04:25.482000	10:46:54.673000
					09:44:07.460000			12:06:03.843000		10:22:22.193000	10:33:37.046000	09:54:13.270000	09:45:51.782000	21:04:25.689000	10:46:54.881000
					09:44:07.633000			12:06:04.046000		10:22:22.390000	10:33:37.230000	09:54:13.460000	09:45:51.981000	21:04:25.910000	10:46:55.096000
					09:44:07.821000			12:06:04.261000		10:22:22.572000	10:33:37.408000	09:54:13.648000	09:45:52.164000	21:04:26.120000	10:46:55.293000
					09:44:07.993000			12:06:04.461000		10:22:22.772000	10:33:37.590000	09:54:13.836000	09:45:52.364000	21:04:26.343000	10:46:55.498000
					09:44:08.180000			12:06:04.671000		10:22:22.954000	10:33:37.770000	09:54:14.023000	09:45:52.546000	21:04:26.549000	10:46:55.694000
					09:44:08.351000			12:06:04.871000		10:22:23.153000	10:33:37.951000	09:54:14.215000	09:45:52.743000	21:04:26.772000	10:46:55.893000
					09:44:08.539000			12:06:05.081000		10:22:23.336000	10:33:38.131000	09:54:14.403000	09:45:52.927000	21:04:26.984000	10:46:56.084000
					09:44:08.713000			12:06:05.280000		10:22:23.534000	10:33:38.313000	09:54:14.600000	09:45:53.124000	21:04:27.203000	10:46:56.282000
					09:44:08.902000			12:06:05.492000		10:22:23.715000	10:33:38.494000	09:54:14.783000	09:45:53.307000	21:04:27.412000	10:46:56.468000
					09:44:09.076000			12:06:05.692000		10:22:23.915000	10:33:38.676000	09:54:14.978000	09:45:53.506000	21:04:27.633000	10:46:56.663000
					09:44:09.264000			12:06:05.905000		10:22:24.098000	10:33:38.854000	09:54:15.165000	09:45:53.687000	21:04:27.839000	10:46:56.846000
					09:44:09.436000			12:06:06.107000		10:22:24.295000	10:33:39.038000	09:54:15.359000	09:45:53.885000	21:04:28.058000	10:46:57.038000
					09:44:09.627000			12:06:06.320000		10:22:24.478000	10:33:39.217000	09:54:15.545000	09:45:54.066000	21:04:28.263000	10:46:57.219000
					09:44:09.801000			12:06:06.521000		10:22:24.680000	10:33:39.400000	09:54:15.739000	09:45:54.264000	21:04:28.480000	10:46:57.409000
					09:44:09.991000			12:06:06.736000		10:22:24.862000	10:33:39.578000	09:54:15.929000	09:45:54.447000	21:04:28.684000	10:46:57.589000
					09:44:10.165000			12:06:06.942000		10:22:25.058000	10:33:39.762000	09:54:16.124000	09:45:54.644000	21:04:28.901000	10:46:57.776000
					09:44:10.355000			12:06:07.158000		10:22:25.242000	10:33:39.939000	09:54:16.313000	09:45:54.826000	21:04:29.108000	10:46:57.956000
					09:44:10.530000			12:06:07.362000		10:22:25.440000	10:33:40.123000	09:54:16.507000	09:45:55.027000	21:04:29.324000	10:46:58.145000
					09:44:10.719000			12:06:07.578000		10:22:25.623000	10:33:40.303000	09:54:16.696000	09:45:55.209000	21:04:29.531000	10:46:58.323000
					09:44:10.896000			12:06:07.784000		10:22:25.822000	10:33:40.485000	09:54:16.890000	09:45:55.406000	21:04:29.748000	10:46:58.508000
					09:44:11.086000			12:06:08.004000		10:22:26.006000	10:33:40.663000	09:54:17.079000	09:45:55.590000	21:04:29.957000	10:46:58.687000
					09:44:11.260000			12:06:08.213000		10:22:26.206000	10:33:40.846000	09:54:17.271000	09:45:55.787000	21:04:30.172000	10:46:58.874000
					09:44:11.451000			12:06:08.439000		10:22:26.388000	10:33:41.022000	09:54:17.460000	09:45:55.969000	21:04:30.379000	10:46:59.053000
					09:44:11.625000			12:06:08.651000		10:22:26.585000	10:33:41.205000	09:54:17.651000	09:45:56.169000	21:04:30.595000	10:46:59.240000
					09:44:11.818000			12:06:08.878000		10:22:26.768000	10:33:41.384000	09:54:17.842000	09:45:56.348000	21:04:30.800000	10:46:59.420000
					09:44:11.994000			12:06:09.093000		10:22:26.966000	10:33:41.568000	09:54:18.035000	09:45:56.547000	21:04:31.018000	10:46:59.608000
					09:44:12.185000			12:06:09.321000		10:22:27.147000	10:33:41.746000	09:54:18.222000	09:45:56.726000	21:04:31.226000	10:46:59.787000
					09:44:12.364000			12:06:09.537000		10:22:27.344000	10:33:41.930000	09:54:18.414000	09:45:56.925000	21:04:31.445000	10:46:59.977000
					09:44:12.554000			12:06:09.763000		10:22:27.525000	10:33:42.110000	09:54:18.603000	09:45:57.105000	21:04:31.649000	10:47:00.156000
					09:44:12.732000			12:06:09.979000		10:22:27.722000	10:33:42.293000	09:54:18.799000	09:45:57.300000	21:04:31.868000	10:47:00.344000
					09:44:12.923000			12:06:10.206000		10:22:27.901000	10:33:42.470000	09:54:18.988000	09:45:57.478000	21:04:32.074000	10:47:00.525000
					09:44:13.102000			12:06:10.418000		10:22:28.099000	10:33:42.654000	09:54:19.185000	09:45:57.675000	21:04:32.294000	10:47:00.713000
					09:44:13.292000			12:06:10.645000		10:22:28.279000	10:33:42.834000	09:54:19.378000	09:45:57.857000	21:04:32.504000	10:47:00.894000
					09:44:13.470000			12:06:10.859000		10:22:28.475000	10:33:43.015000	09:54:19.575000	09:45:58.054000	21:04:32.725000	10:47:01.080000
					09:44:13.661000			12:06:11.089000		10:22:28.656000	10:33:43.193000	09:54:19.767000	09:45:58.235000	21:04:32.937000	10:47:01.263000
					09:44:13.839000			12:06:11.304000		10:22:28.851000	10:33:43.377000	09:54:19.964000	09:45:58.430000	21:04:33.157000	10:47:01.451000
					09:44:14.029000			12:06:11.535000		10:22:29.032000	10:33:43.558000	09:54:20.154000	09:45:58.611000	21:04:33.367000	10:47:01.630000
					09:44:14.208000			12:06:11.749000		10:22:29.230000	10:33:43.740000	09:54:20.351000	09:45:58.808000	21:04:33.589000	10:47:01.816000
					09:44:14.399000			12:06:11.977000		10:22:29.409000	10:33:43.920000	09:54:20.544000	09:45:58.989000	21:04:33.802000	10:47:01.995000
					09:44:14.575000			12:06:12.193000		10:22:29.608000	10:33:44.105000	09:54:20.739000	09:45:59.186000	21:04:34.023000	10:47:02.183000
					09:44:14.769000			12:06:12.425000		10:22:29.786000	10:33:44.286000	09:54:20.929000	09:45:59.368000	21:04:34.235000	10:47:02.359000
					09:44:14.944000			12:06:12.640000		10:22:29.986000	10:33:44.468000	09:54:21.123000	09:45:59.568000	21:04:34.457000	10:47:02.546000
					09:44:15.137000			12:06:12.869000		10:22:30.165000	10:33:44.650000	09:54:21.314000	09:45:59.751000	21:04:34.668000	10:47:02.724000
					09:44:15.315000			12:06:13.087000		10:22:30.365000	10:33:44.834000	09:54:21.510000	09:45:59.949000	21:04:34.886000	10:47:02.913000
					09:44:15.508000			12:06:13.317000		10:22:30.546000	10:33:45.015000	09:54:21.699000	09:46:00.134000	21:04:35.093000	10:47:03.089000
					09:44:15.685000			12:06:13.537000		10:22:30.744000	10:33:45.198000	09:54:21.896000	09:46:00.332000	21:04:35.309000	10:47:03.275000
					09:44:15.876000			12:06:13.766000		10:22:30.925000	10:33:45.381000	09:54:22.087000	09:46:00.515000	21:04:35.515000	10:47:03.452000
					09:44:16.050000			12:06:13.982000		10:22:31.124000	10:33:45.567000	09:54:22.282000	09:46:00.713000	21:04:35.731000	10:47:03.638000
					09:44:16.245000			12:06:14.208000		10:22:31.306000	10:33:45.747000	09:54:22.474000	09:46:00.896000	21:04:35.936000	10:47:03.813000
					09:44:16.422000			12:06:14.424000		10:22:31.504000	10:33:45.936000	09:54:22.670000	09:46:01.094000	21:04:36.152000	10:47:03.998000
					09:44:16.614000			12:06:14.650000		10:22:31.688000	10:33:46.116000	09:54:22.860000	09:46:01.277000	21:04:36.355000	10:47:04.175000
					09:44:16.790000			12:06:14.863000		10:22:31.886000	10:33:46.301000	09:54:23.057000	09:46:01.478000	21:04:36.571000	10:47:04.356000
					09:44:16.980000			12:06:15.092000		10:22:32.069000	10:33:46.483000	09:54:23.249000	09:46:01.659000	21:04:36.774000	10:47:04.533000
					09:44:17.157000			12:06:15.309000		10:22:32.269000	10:33:46.668000	09:54:23.446000	09:46:01.861000	21:04:36.990000	10:47:04.716000
					09:44:17.348000			12:06:15.539000		10:22:32.453000	10:33:46.848000	09:54:23.639000	09:46:02.042000	21:04:37.194000	10:47:04.893000
					09:44:17.525000			12:06:15.754000		10:22:32.651000	10:33:47.034000	09:54:23.839000	09:46:02.240000	21:04:37.410000	10:47:05.075000
					09:44:17.715000			12:06:15.986000		10:22:32.831000	10:33:47.213000	09:54:24.030000	09:46:02.424000	21:04:37.615000	10:47:05.250000
					09:44:17.892000			12:06:16.206000		10:22:33.029000	10:33:47.398000	09:54:24.228000	09:46:02.621000	21:04:37.832000	10:47:05.431000
					09:44:18.084000			12:06:16.439000		10:22:33.214000	10:33:47.579000	09:54:24.421000	09:46:02.803000	21:04:38.038000	10:47:05.607000
					09:44:18.259000			12:06:16.658000		10:22:33.412000	10:33:47.763000	09:54:24.619000	09:46:02.999000	21:04:38.256000	10:47:05.789000
					09:44:18.452000			12:06:16.887000		10:22:33.597000	10:33:47.944000	09:54:24.813000	09:46:03.183000	21:04:38.462000	10:47:05.963000
					09:44:18.630000			12:06:17.106000		10:22:33.793000	10:33:48.128000	09:54:25.011000	09:46:03.381000	21:04:38.679000	10:47:06.147000
					09:44:18.820000			12:06:17.335000		10:22:33.976000	10:33:48.307000	09:54:25.204000	09:46:03.559000	21:04:38.884000	10:47:06.322000
					09:44:18.996000			12:06:17.554000		10:22:34.177000	10:33:48.493000	09:54:25.403000	09:46:03.757000	21:04:39.099000	10:47:06.502000
					09:44:19.190000			12:06:17.785000		10:22:34.360000	10:33:48.677000	09:54:25.596000	09:46:03.938000	21:04:39.303000	10:47:06.678000
					09:44:19.367000			12:06:17.999000		10:22:34.557000	10:33:48.860000	09:54:25.798000	09:46:04.135000	21:04:39.518000	10:47:06.861000
					09:44:19.558000			12:06:18.228000		10:22:34.738000	10:33:49.044000	09:54:25.992000	09:46:04.313000	21:04:39.723000	10:47:07.036000
					09:44:19.735000			12:06:18.443000		10:22:34.940000	10:33:49.228000	09:54:26.188000	09:46:04.509000	21:04:39.939000	10:47:07.221000
					09:44:19.927000			12:06:18.674000		10:22:35.123000	10:33:49.410000	09:54:26.384000	09:46:04.688000	21:04:40.144000	10:47:07.394000
					09:44:20.102000			12:06:18.889000		10:22:35.319000	10:33:49.597000	09:54:26.583000	09:46:04.884000	21:04:40.361000	10:47:07.577000
					09:44:20.292000			12:06:19.119000		10:22:35.502000	10:33:49.781000	09:54:26.776000	09:46:05.065000	21:04:40.565000	10:47:07.748000
					09:44:20.468000			12:06:19.336000		10:22:35.699000	10:33:49.968000	09:54:26.974000	09:46:05.260000	21:04:40.781000	10:47:07.928000
					09:44:20.660000			12:06:19.563000		10:22:35.879000	10:33:50.151000	09:54:27.166000	09:46:05.443000	21:04:40.982000	10:47:08.101000
					09:44:20.835000			12:06:19.778000		10:22:36.077000	10:33:50.335000	09:54:27.364000	09:46:05.639000	21:04:41.195000	10:47:08.281000
					09:44:21.026000			12:06:20.006000		10:22:36.257000	10:33:50.517000	09:54:27.556000	09:46:05.819000	21:04:41.398000	10:47:08.449000
					09:44:21.204000			12:06:20.221000		10:22:36.455000	10:33:50.706000	09:54:27.755000	09:46:06.015000	21:04:41.609000	10:47:08.631000
					09:44:21.392000			12:06:20.450000		10:22:36.634000	10:33:50.888000	09:54:27.947000	09:46:06.197000	21:04:41.810000	10:47:08.801000
					09:44:21.567000			12:06:20.668000		10:22:36.831000	10:33:51.073000	09:54:28.145000	09:46:06.393000	21:04:42.021000	10:47:08.983000
					09:44:21.759000			12:06:20.899000		10:22:37.012000	10:33:51.254000	09:54:28.339000	09:46:06.573000	21:04:42.222000	10:47:09.157000
					09:44:21.934000			12:06:21.116000		10:22:37.210000	10:33:51.442000	09:54:28.534000	09:46:06.771000	21:04:42.430000	10:47:09.342000
					09:44:22.123000			12:06:21.347000		10:22:37.389000	10:33:51.625000	09:54:28.726000	09:46:06.953000	21:04:42.628000	10:47:09.530000
					09:44:22.302000			12:06:21.565000		10:22:37.586000	10:33:51.812000	09:54:28.924000	09:46:07.149000	21:04:42.837000	10:47:09.729000
					09:44:22.490000			12:06:21.796000		10:22:37.765000	10:33:51.992000	09:54:29.116000	09:46:07.332000	21:04:43.035000	10:47:09.922000
					09:44:22.668000			12:06:22.018000		10:22:37.963000	10:33:52.179000	09:54:29.312000	09:46:07.526000	21:04:43.245000	10:47:10.121000
					09:44:22.859000			12:06:22.247000		10:22:38.144000	10:33:52.360000	09:54:29.501000	09:46:07.710000	21:04:43.440000	10:47:10.315000
					09:44:23.037000			12:06:22.465000		10:22:38.340000	10:33:52.546000	09:54:29.696000	09:46:07.905000	21:04:43.648000	10:47:10.515000
					09:44:23.227000			12:06:22.697000		10:22:38.524000	10:33:52.729000	09:54:29.884000	09:46:08.087000	21:04:43.846000	10:47:10.706000
					09:44:23.404000			12:06:22.920000		10:22:38.720000	10:33:52.916000	09:54:30.079000	09:46:08.287000	21:04:44.054000	10:47:10.904000
					09:44:23.595000			12:06:23.154000		10:22:38.901000	10:33:53.100000	09:54:30.266000	09:46:08.467000	21:04:44.252000	10:47:11.092000
					09:44:23.773000			12:06:23.375000		10:22:39.098000	10:33:53.287000	09:54:30.460000	09:46:08.663000	21:04:44.463000	10:47:11.285000
					09:44:23.966000			12:06:23.612000		10:22:39.278000	10:33:53.467000	09:54:30.646000	09:46:08.847000	21:04:44.661000	10:47:11.471000
					09:44:24.141000			12:06:23.834000		10:22:39.479000	10:33:53.654000	09:54:30.839000	09:46:09.042000	21:04:44.872000	10:47:11.667000
					09:44:24.333000			12:06:24.068000		10:22:39.657000	10:33:53.836000	09:54:31.028000	09:46:09.226000	21:04:45.071000	10:47:11.862000
					09:44:24.511000			12:06:24.288000		10:22:39.857000	10:33:54.024000	09:54:31.222000	09:46:09.424000	21:04:45.284000	10:47:12.078000
					09:44:24.702000			12:06:24.524000		10:22:40.037000	10:33:54.205000	09:54:31.411000	09:46:09.606000	21:04:45.487000	10:47:12.279000
					09:44:24.879000			12:06:24.746000		10:22:40.233000	10:33:54.392000	09:54:31.605000	09:46:09.806000	21:04:45.706000	10:47:12.491000
					09:44:25.074000			12:06:24.983000		10:22:40.415000	10:33:54.574000	09:54:31.793000	09:46:09.992000	21:04:45.910000	10:47:12.689000
					09:44:25.250000			12:06:25.205000		10:22:40.611000	10:33:54.761000	09:54:31.988000	09:46:10.191000	21:04:46.134000	10:47:12.891000
					09:44:25.443000			12:06:25.438000		10:22:40.792000	10:33:54.946000	09:54:32.175000	09:46:10.377000	21:04:46.346000	10:47:13.084000
					09:44:25.622000			12:06:25.660000		10:22:40.987000	10:33:55.130000	09:54:32.370000	09:46:10.576000	21:04:46.574000	10:47:13.284000
					09:44:25.813000			12:06:25.891000		10:22:41.169000	10:33:55.313000	09:54:32.562000	09:46:10.762000	21:04:46.794000	10:47:13.475000
					09:44:25.991000			12:06:26.109000		10:22:41.366000	10:33:55.499000	09:54:32.754000	09:46:10.965000	21:04:47.026000	10:47:13.673000
					09:44:26.183000			12:06:26.340000		10:22:41.547000	10:33:55.681000	09:54:32.943000	09:46:11.152000	21:04:47.247000	10:47:13.860000
					09:44:26.360000			12:06:26.561000		10:22:41.742000	10:33:55.870000	09:54:33.136000	09:46:11.355000	21:04:47.491000	10:47:14.056000
					09:44:26.554000			12:06:26.792000		10:22:41.925000	10:33:56.052000	09:54:33.326000	09:46:11.542000	21:04:47.738000	10:47:14.241000
					09:44:26.731000			12:06:27.015000		10:22:42.119000	10:33:56.240000	09:54:33.519000	09:46:11.748000	21:04:48.020000	10:47:14.431000
					09:44:26.925000			12:06:27.251000		10:22:42.301000	10:33:56.422000	09:54:33.708000	09:46:11.931000	21:04:48.302000	10:47:14.614000
					09:44:27.102000			12:06:27.471000		10:22:42.502000	10:33:56.609000	09:54:33.900000	09:46:12.137000	21:04:48.622000	10:47:14.805000
					09:44:27.293000			12:06:27.704000		10:22:42.682000	10:33:56.793000	09:54:34.092000	09:46:12.324000	21:04:48.948000	10:47:14.987000
					09:44:27.473000			12:06:27.924000		10:22:42.877000	10:33:56.977000	09:54:34.283000	09:46:12.527000	21:04:49.313000	10:47:15.176000
					09:44:27.663000			12:06:28.159000		10:22:43.058000	10:33:57.162000	09:54:34.472000	09:46:12.715000	21:04:49.680000	10:47:15.358000
					09:44:27.840000			12:06:28.379000		10:22:43.254000	10:33:57.348000	09:54:34.665000	09:46:12.919000	21:04:50.087000	10:47:15.547000
					09:44:28.033000			12:06:28.616000		10:22:43.435000	10:33:57.532000	09:54:34.855000	09:46:13.107000	21:04:50.498000	10:47:15.726000
					09:44:28.212000			12:06:28.838000		10:22:43.633000	10:33:57.721000	09:54:35.048000	09:46:13.313000	21:04:50.957000	10:47:15.916000
					09:44:28.405000			12:06:29.071000		10:22:43.812000	10:33:57.902000	09:54:35.237000	09:46:13.502000	21:04:51.416000	10:47:16.097000
					09:44:28.581000			12:06:29.293000		10:22:44.011000	10:33:58.088000	09:54:35.429000	09:46:13.706000	21:04:51.924000	10:47:16.285000
					09:44:28.776000			12:06:29.526000		10:22:44.192000	10:33:58.273000	09:54:35.621000	09:46:13.896000	21:04:52.434000	10:47:16.471000
					09:44:28.955000			12:06:29.745000		10:22:44.388000	10:33:58.458000	09:54:35.812000	09:46:14.101000	21:04:52.998000	10:47:16.661000
					09:44:29.147000			12:06:29.977000		10:22:44.570000	10:33:58.639000	09:54:36.002000	09:46:14.292000	21:04:53.566000	10:47:16.844000
					09:44:29.327000			12:06:30.200000		10:22:44.767000	10:33:58.825000	09:54:36.195000	09:46:14.498000	21:04:54.196000	10:47:17.034000
					09:44:29.519000			12:06:30.434000		10:22:44.946000	10:33:59.007000	09:54:36.383000	09:46:14.687000	21:04:54.833000	10:47:17.218000
					09:44:29.698000			12:06:30.654000		10:22:45.143000	10:33:59.192000	09:54:36.583000	09:46:14.893000	21:04:55.538000	10:47:17.412000
					09:44:29.894000			12:06:30.887000		10:22:45.324000	10:33:59.374000	09:54:36.769000	09:46:15.081000	21:04:56.260000	10:47:17.597000
					09:44:30.071000			12:06:31.111000		10:22:45.519000	10:33:59.561000	09:54:36.964000	09:46:15.288000	21:04:57.056000	10:47:17.789000
					09:44:30.266000			12:06:31.345000		10:22:45.698000	10:33:59.743000	09:54:37.156000	09:46:15.476000	21:04:57.874000	10:47:17.974000
					09:44:30.445000			12:06:31.569000		10:22:45.895000	10:33:59.929000	09:54:37.349000	09:46:15.681000	21:04:58.777000	10:47:18.165000
					09:44:30.640000			12:06:31.806000		10:22:46.075000	10:34:00.110000	09:54:37.538000	09:46:15.871000	21:04:59.716000	10:47:18.349000
					09:44:30.821000			12:06:32.031000		10:22:46.270000	10:34:00.296000	09:54:37.734000	09:46:16.074000	21:05:00.745000	10:47:18.539000
					09:44:31.016000			12:06:32.268000		10:22:46.449000	10:34:00.481000	09:54:37.924000	09:46:16.265000	21:05:01.835000	10:47:18.723000
					09:44:31.194000			12:06:32.493000		10:22:46.644000	10:34:00.665000	09:54:38.117000	09:46:16.466000	21:05:03.026000	10:47:18.914000
					09:44:31.391000			12:06:32.732000		10:22:46.823000	10:34:00.848000	09:54:38.307000	09:46:16.654000	21:05:04.317000	10:47:19.095000
					09:44:31.569000			12:06:32.959000		10:22:47.019000	10:34:01.035000	09:54:38.502000	09:46:16.859000	21:05:05.710000	10:47:19.285000
					09:44:31.763000			12:06:33.197000		10:22:47.199000	10:34:01.216000	09:54:38.690000	09:46:17.045000	21:05:07.285000	10:47:19.469000
					09:44:31.940000			12:06:33.419000		10:22:47.394000	10:34:01.402000	09:54:38.887000	09:46:17.249000	21:05:08.961000	10:47:19.658000
					09:44:32.136000			12:06:33.653000		10:22:47.571000	10:34:01.585000	09:54:39.074000	09:46:17.439000	21:05:11.001000	10:47:19.841000
					09:44:32.313000			12:06:33.876000		10:22:47.769000	10:34:01.770000	09:54:39.269000	09:46:17.641000	21:05:13.094000	10:47:20.027000
					09:44:32.506000			12:06:34.111000		10:22:47.949000	10:34:01.952000	09:54:39.459000	09:46:17.826000	21:05:16.110000	10:47:20.209000
					09:44:32.684000			12:06:34.331000		10:22:48.146000	10:34:02.139000	09:54:39.653000	09:46:18.028000	21:05:18.931000	10:47:20.398000
					09:44:32.878000			12:06:34.565000		10:22:48.325000	10:34:02.319000	09:54:39.843000	09:46:18.212000		10:47:20.577000
[truncated: 45,669 more rows]
