# Supplementary material for: Impacts of Metarhizium brunneum F52 infection on the flight performance of Asian longhorned beetles, Anoplophora glabripennis
Source: PLoS One. 2019 Sep 6;14(9):e0221997. doi: 10.1371/journal.pone.0221997 (PMC6730868; doi:10.1371/journal.pone.0221997)
Supplement: S1 File — Microsoft Excel macros for summarizing the raw data and listing the durations of individual flight bouts. LabView logs timestamps for each rotation of the flight mill arm for eight different flight mills. The raw data is exported from the LabView software as a text file. The text file is opened with Microsoft Excel before running the macros. “Remove blanks” macro eliminates blank cells from the raw data and sorts the timestamps into new columns for each flight mill. “Summarize bouts” macro identifies different flight bout events for each flight mill and calculates the duration of the flight bouts in seconds. An excel spreadsheet from flight mill trials conducted on January 17, 2019 –January 18, 2019 includes raw data and a summary of the flight bouts for each flight mill. Online link: https://figshare.com/articles/Excel_macros_and_data_example/9235142. (ZIP) [file pone.0221997.s004.zip › macro - summarize flight bouts from raw data.cls]

VERSION 1.0 CLASS
BEGIN
  MultiUse = -1  'True
END
Attribute VB_Name = "Sheet1"
Attribute VB_GlobalNameSpace = False
Attribute VB_Creatable = False
Attribute VB_PredeclaredId = True
Attribute VB_Exposed = True
Sub getBouts()
    
    'loops through desired column to find distinct bouts, pastes bout times and total time into new sheet
    Dim firstSheet As Worksheet
    Set firstSheet = ActiveSheet
    'MsgBox "firstSheet declared"
    Dim dif1 As Variant
    Dim dif2 As Variant
    Dim boutStart As Variant
    boutStart = ActiveCell.Address
    Dim newSheet As Worksheet
    Set newSheet = Sheets.Add
    'Set up headings
    For mill = 1 To 8
    
        
        newSheet.Cells(1, 2 * mill - 1) = "mill " + CStr(mill) + " bout length"
        newSheet.Cells(1, 2 * mill) = "mill " + CStr(mill) + " timestamp"
        newSheet.Columns(2 * mill).NumberFormat = "hh:mm:ss AM/PM"
    Next mill
    
    'MsgBox "new sheet ready"
    Dim boutLength As Variant
    firstSheet.Activate
    firstSelect = ActiveCell.Address
    i = 0
    
    For j = 0 To 7
        If j > 0 Then
        'reset active cell
        'MsgBox "about to reset"
        ActiveSheet.Range(firstSelect).Offset(0, j).Activate
        'MsgBox "reset"
       
        i = 0
        boutStart = ActiveCell.Address
        'MsgBox "boutStart declared"
        End If
       firstSheet.Activate
        
        Do While Not IsEmpty(ActiveCell.Offset(1, 0))
            
            dif1 = ActiveCell.Offset(1, 0).Value - ActiveCell.Value
           
            If dif1 < 0 Then
        
                dif1 = 1 + dif1
            End If
            dif2 = ActiveCell.Offset(2, 0).Value - ActiveCell.Offset(1, 0).Value
            If dif2 < 0 Then
                dif2 = 1 + dif2
        
            End If
        
            'If the active cell is at least 10 seconds from next cell save bout
            If dif1 * 86400 >= 10 Then
                boutEnd = ActiveCell.Address
                'MsgBox "bout found"
                'ActiveCell is end of bout, write dif of boutStart to ActiveCell to new sheet
                boutLength = (ActiveCell.Value - ActiveSheet.Range(boutStart).Value) * 86400
                If boutLength < 0 Then
                    boutLength = 86400 + boutLength
                End If
            ' MsgBox "boutStart is " + CStr(boutStart * 86400)
            ' MsgBox "Active Cell is " + CStr(ActiveCell.Value * 86400)
            ' MsgBox "Bout Length is " + CStr(boutLength)
                
             
               With newSheet
                    .Activate
                    .Cells((2 * i) + 3, (2 * j) + 1).Activate
               End With
              
                ActiveCell = boutLength
               ' ActiveCell.Offset(-1, 1) = boutStart
                ActiveCell.Offset(-1, 1) = firstSheet.Range(boutStart).Value
                'ActiveCell.Offset(0, 1) = boutEnd
                ActiveCell.Offset(0, 1) = firstSheet.Range(boutEnd).Value
                 ActiveCell.Offset(-1, 1).Hyperlinks.Add ActiveCell.Offset(-1, 1), "", "#" + CStr(firstSheet.Name) + "!" & boutStart
                ActiveCell.Offset(0, 1).Hyperlinks.Add ActiveCell.Offset(0, 1), "", "#" + CStr(firstSheet.Name) + "!" & boutEnd
                firstSheet.Activate
                
                i = i + 1
            
            
        
            'either move 2 spaces down or 1 whether next cell is outlier or new bout
                If dif2 * 86400 >= 10 Then
                'MsgBox "dif2 is large"
                    ActiveCell.Offset(2, 0).Select
                    
                    boutStart = ActiveCell.Address
                Else: ActiveCell.Offset(1, 0).Select
                boutStart = ActiveCell.Address
                End If
            Else: ActiveCell.Offset(1, 0).Select
       
         
            End If
        
        
        firstSheet.Activate
        Loop
        If ActiveCell.Value - ActiveSheet.Range(boutStart).Value < 0 Then
           
                
            boutLength = 86400 + (ActiveCell.Value - ActiveSheet.Range(boutStart).Value) * 86400
        Else: boutLength = (ActiveCell.Value - ActiveSheet.Range(boutStart).Value) * 86400
         boutEnd = ActiveCell.Address
        End If
           With newSheet
                    .Activate
                    .Cells((2 * i) + 3, (2 * j) + 1).Activate
               End With
              
                ActiveCell = boutLength
               ' ActiveCell.Offset(-1, 1) = boutStart
                ActiveCell.Offset(-1, 1) = firstSheet.Range(boutStart).Value
                'ActiveCell.Offset(0, 1) = boutEnd
                ActiveCell.Offset(0, 1) = firstSheet.Range(boutEnd).Value
                  ActiveCell.Offset(-1, 1).Hyperlinks.Add ActiveCell.Offset(-1, 1), "", "#" + CStr(firstSheet.Name) + "!" & boutStart
                ActiveCell.Offset(0, 1).Hyperlinks.Add ActiveCell.Offset(0, 1), "", "#" + CStr(firstSheet.Name) + "!" & boutEnd
                
                ActiveCell.Offset(2, 0) = Application.Sum(ActiveSheet.Range(ActiveSheet.Cells(2, 2 * j + 1), ActiveSheet.Cells(ActiveCell.Row, ActiveCell.Column)))
                
                ActiveCell.Offset(2, 1) = " = Total Time"
                
                
                
                firstSheet.Activate
                           
    Next j
End Sub

Function numBouts() As Double
Total = 0
For mill = 1 To 8
    While Not IsEmpty(ActiveCell.Offset(2, 0))
    Total = Total + 1
    Loop
Next mill
    
    
    
    
End Function
